# Supplementary material for: catena-Poly[[(2,2′-bipyridine)copper(II)]-μ-5-tert-butyl­isophthalato]
Source: Acta Crystallogr Sect E Struct Rep Online. 2008 Nov 8;64(Pt 12):m1501–2. doi: 10.1107/S1600536808035484 (PMC2960003; doi:10.1107/S1600536808035484)
Supplement: Supplementary file 1 [file e-64-m1501-sup1.cif]

##############################################################################
###                                                                        ###
###        Electronic paper (Acta Crystallographica Section E)             ###
###                                                                        ###
##############################################################################
#                                                                            #
# This CIF contains the data in a paper accepted for publication in Acta     #
# Crystallographica Section E. It conforms to the requirements of Notes      #
# for Authors for Section E, and has been peer reviewed under the auspices   #
# of the IUCr Commission on Journals.                                        #
#                                                                            #
# Full details of the Crystallographic Information File format               #
# are given in the paper "The Crystallographic Information File (CIF):       #
# a New Standard Archive File for Crystallography" by S. R. Hall, F. H.      #
# Allen and I. D. Brown [Acta Cryst. (1991), A47, 655-685].                  #
#                                                                            #
# The current version of the core CIF dictionary is obtainable from          #
# ftp://ftp.iucr.org/pub/cif_core.dic. The current version number is 2.4.    #
#                                                                            #
# Software is freely available for graphical display of the structure(s) in  #
# this CIF.  For information consult the CIF home page http://www.iucr.org/  #
# cif/home.html                                                              #
#                                                                            #
# This file may be used for bona fide research purposes within the           #
# scientific community so long as proper attribution is given to the journal # 
# article from which it was obtained.                                        #
#                                                                            #
##############################################################################
                                             
data_I
_audit_creation_method     SHELXL97
_chemical_name_systematic
;
catena-Poly[[(2,2'-bipyridine)copper(II)]-\m-5-<i>tert</i>-butylisophthalato]
;
_chemical_name_common     ?
_chemical_formula_moiety     'C22 H20 Cu N2 O4'
_chemical_formula_sum     'C22 H20 Cu N2 O4'
_chemical_formula_iupac     '[Cu (C12 H12 O4) (C10 H8 N2)]'
_chemical_formula_weight     439.94
_chemical_melting_point     ?
_symmetry_cell_setting     monoclinic
_symmetry_space_group_name_H-M     'P 21/c'
_symmetry_space_group_name_Hall     '-P 2ybc'
loop_
    _symmetry_equiv_pos_as_xyz
    'x, y, z'
    '-x, y+1/2, -z+1/2'
    '-x, -y, -z'
    'x, -y-1/2, z-1/2'
_cell_length_a     8.905(2)
_cell_length_b     20.875(5)
_cell_length_c     11.564(3)
_cell_angle_alpha     90.00
_cell_angle_beta     98.188(3)
_cell_angle_gamma     90.00
_cell_volume     2127.8(9)
_cell_formula_units_Z     4
_cell_measurement_reflns_used     3455
_cell_measurement_theta_min     2.51
_cell_measurement_theta_max     22.48
_cell_measurement_temperature     296(2)
_exptl_crystal_description     block
_exptl_crystal_colour     blue
_exptl_crystal_size_max     0.29
_exptl_crystal_size_mid     0.22
_exptl_crystal_size_min     0.16
_exptl_crystal_density_diffrn     1.373
_exptl_crystal_density_meas     ?
_exptl_crystal_density_method     'not measured'
_exptl_crystal_F_000     908
_exptl_absorpt_coefficient_mu     1.055
_exptl_absorpt_correction_type     multi-scan
_exptl_absorpt_process_details     '(SADABS; Bruker, 1997)'
_exptl_absorpt_correction_T_min     0.7159
_exptl_absorpt_correction_T_max     0.8451
_exptl_special_details
;
;
_diffrn_ambient_temperature     296(2)
_diffrn_radiation_type     MoK\a
_diffrn_radiation_wavelength     0.71073
_diffrn_radiation_source     'fine-focus sealed tube'
_diffrn_radiation_monochromator     graphite
_diffrn_measurement_device_type     'Bruker SMART CCD area-detector'
_diffrn_measurement_method     '\f and \w'
_diffrn_detector_area_resol_mean     ?
_diffrn_reflns_number     15716
_diffrn_reflns_av_R_equivalents     0.0398
_diffrn_reflns_av_sigmaI/netI     0.0359
_diffrn_reflns_theta_min     2.51
_diffrn_reflns_theta_max     25.50
_diffrn_reflns_theta_full     25.50
_diffrn_measured_fraction_theta_max     0.999
_diffrn_measured_fraction_theta_full     0.999
_diffrn_reflns_limit_h_min     -10
_diffrn_reflns_limit_h_max     10
_diffrn_reflns_limit_k_min     -25
_diffrn_reflns_limit_k_max     25
_diffrn_reflns_limit_l_min     -13
_diffrn_reflns_limit_l_max     13
_diffrn_standards_number     0
_diffrn_standards_interval_count     ?
_diffrn_standards_interval_time     ?
_diffrn_standards_decay_%     0
_refine_special_details
;
Refinement of F^2^ against ALL reflections.  The weighted R-factor wR and
goodness of fit S are based on F^2^, conventional R-factors R are based
on F, with F set to zero for negative F^2^. The threshold expression of
F^2^ > 2sigma(F^2^) is used only for calculating R-factors(gt) etc. and is
not relevant to the choice of reflections for refinement.  R-factors based
on F^2^ are statistically about twice as large as those based on F, and R-
factors based on ALL data will be even larger.
;
_reflns_number_total     3949
_reflns_number_gt     3021
_reflns_threshold_expression     I>2\s(I)
_refine_ls_structure_factor_coef     Fsqd
_refine_ls_matrix_type     full
_refine_ls_R_factor_all     0.0619
_refine_ls_R_factor_gt     0.0446
_refine_ls_wR_factor_gt     0.1161
_refine_ls_wR_factor_ref     0.1302
_refine_ls_goodness_of_fit_ref     1.048
_refine_ls_restrained_S_all     1.072
_refine_ls_number_reflns     3949
_refine_ls_number_parameters     260
_refine_ls_number_restraints     91
_refine_ls_hydrogen_treatment     constr
_refine_ls_weighting_scheme     calc
_refine_ls_weighting_details
        'calc w = 1/[\s^2^(Fo^2^)+(0.065P)^2^+1.7017P] where P=(Fo^2^+2Fc^2^)/3'
_atom_sites_solution_hydrogens     geom
_atom_sites_solution_primary     direct
_atom_sites_solution_secondary     difmap
_refine_ls_shift/su_max     0.001
_refine_ls_shift/su_mean     0.000
_refine_diff_density_max     0.635
_refine_diff_density_min     -0.545
_refine_ls_extinction_method     none
_refine_ls_extinction_coef     ?
loop_
    _atom_type_symbol
    _atom_type_description
    _atom_type_scat_dispersion_real
    _atom_type_scat_dispersion_imag
    _atom_type_scat_source
    'C' 'C' 0.0033 0.0016
                         'International Tables Vol C Tables 4.2.6.8 and 6.1.1.4'
    'H' 'H' 0.0000 0.0000
                         'International Tables Vol C Tables 4.2.6.8 and 6.1.1.4'
    'N' 'N' 0.0061 0.0033
                         'International Tables Vol C Tables 4.2.6.8 and 6.1.1.4'
    'O' 'O' 0.0106 0.0060
                         'International Tables Vol C Tables 4.2.6.8 and 6.1.1.4'
    'Cu' 'Cu' 0.3201 1.2651
                         'International Tables Vol C Tables 4.2.6.8 and 6.1.1.4'
_computing_data_collection     'SMART (Bruker, 1997)'
_computing_cell_refinement     'SAINT (Bruker, 1997)'
_computing_data_reduction     'SAINT (Bruker, 1997)'
_computing_structure_solution     'SHELXS97 (Sheldrick, 2008)'
_computing_structure_refinement     'SHELXL97 (Sheldrick, 2008)'
_computing_molecular_graphics     'SHELXTL (Sheldrick, 2008)'
_computing_publication_material     'SHELXTL (Sheldrick, 2008)'
loop_
    _atom_site_type_symbol
    _atom_site_label
    _atom_site_fract_x
    _atom_site_fract_y
    _atom_site_fract_z
    _atom_site_U_iso_or_equiv
    _atom_site_adp_type
    _atom_site_calc_flag
    _atom_site_refinement_flags
    _atom_site_occupancy
    _atom_site_disorder_assembly
    _atom_site_disorder_group
    C C10 -0.2988(8) 0.7849(4) 0.0801(8) 0.0991(17) Uani d PGU 0.50 A 1
    H H10A -0.3808 0.7876 0.1255 0.149 Uiso calc PR 0.50 A 1
    H H10B -0.2580 0.7422 0.0851 0.149 Uiso calc PR 0.50 A 1
    H H10C -0.3355 0.7948 0.0000 0.149 Uiso calc PR 0.50 A 1
    C C11 -0.1382(9) 0.8222(4) 0.2581(6) 0.1033(17) Uani d PGU 0.50 A 1
    H H11A -0.0577 0.8506 0.2893 0.155 Uiso calc PR 0.50 A 1
    H H11B -0.1070 0.7786 0.2736 0.155 Uiso calc PR 0.50 A 1
    H H11C -0.2266 0.8310 0.2943 0.155 Uiso calc PR 0.50 A 1
    C C12 -0.2268(8) 0.9003(3) 0.1063(7) 0.1019(19) Uani d PGU 0.50 A 1
    H H12A -0.3113 0.9085 0.1473 0.153 Uiso calc PR 0.50 A 1
    H H12B -0.2570 0.9071 0.0242 0.153 Uiso calc PR 0.50 A 1
    H H12C -0.1450 0.9288 0.1341 0.153 Uiso calc PR 0.50 A 1
    C C10' -0.2432(9) 0.7777(3) 0.1868(8) 0.0991(17) Uani d PGU 0.50 A 2
    H H10D -0.2073 0.7791 0.2691 0.149 Uiso calc PR 0.50 A 2
    H H10E -0.2138 0.7378 0.1553 0.149 Uiso calc PR 0.50 A 2
    H H10F -0.3518 0.7813 0.1743 0.149 Uiso calc PR 0.50 A 2
    C C11' -0.1082(9) 0.8784(4) 0.2317(7) 0.1033(17) Uani d PGU 0.50 A 2
    H H11D -0.0967 0.9208 0.2021 0.155 Uiso calc PR 0.50 A 2
    H H11E -0.0112 0.8626 0.2671 0.155 Uiso calc PR 0.50 A 2
    H H11F -0.1764 0.8796 0.2890 0.155 Uiso calc PR 0.50 A 2
    C C12' -0.2878(8) 0.8749(4) 0.0548(7) 0.1019(19) Uani d PGU 0.50 A 2
    H H12D -0.3658 0.8871 0.0998 0.153 Uiso calc PR 0.50 A 2
    H H12E -0.3324 0.8523 -0.0138 0.153 Uiso calc PR 0.50 A 2
    H H12F -0.2371 0.9125 0.0323 0.153 Uiso calc PR 0.50 A 2
    Cu Cu1 0.30126(5) 0.570966(18) 0.17572(3) 0.03784(16) Uani d . 1 . .
    O O1 0.1606(3) 0.63474(11) 0.1038(2) 0.0497(6) Uani d . 1 . .
    O O2 0.3724(3) 0.67027(13) 0.0490(3) 0.0598(7) Uani d U 1 . .
    O O3 0.3259(3) 0.87708(12) -0.1821(2) 0.0507(6) Uani d . 1 . .
    O O4 0.1347(3) 0.94173(12) -0.1635(2) 0.0542(7) Uani d U 1 . .
    N N1 0.2646(3) 0.50997(13) 0.0430(2) 0.0368(6) Uani d . 1 . .
    N N2 0.4556(3) 0.50539(13) 0.2322(2) 0.0371(6) Uani d . 1 . .
    C C1 0.2394(5) 0.67826(18) 0.0641(3) 0.0510(8) Uani d U 1 . .
    C C2 0.1631(4) 0.74186(15) 0.0367(3) 0.0397(8) Uani d . 1 . .
    C C3 0.2214(4) 0.78533(16) -0.0351(3) 0.0394(8) Uani d . 1 . .
    H H3 0.3084 0.7756 -0.0676 0.047 Uiso calc R 1 . .
    C C4 0.1487(4) 0.84380(15) -0.0584(3) 0.0378(8) Uani d . 1 . .
    C C5 0.0213(4) 0.85804(16) -0.0065(3) 0.0430(8) Uani d . 1 . .
    H H5 -0.0261 0.8974 -0.0220 0.052 Uiso calc R 1 . .
    C C6 -0.0377(4) 0.81567(17) 0.0678(3) 0.0460(9) Uani d . 1 A .
    C C7 0.0343(4) 0.75671(16) 0.0860(3) 0.0448(9) Uani d . 1 . .
    H H7 -0.0050 0.7264 0.1325 0.054 Uiso calc R 1 . .
    C C8 0.2057(4) 0.89150(16) -0.1391(3) 0.0422(8) Uani d . 1 . .
    C C9 -0.1753(6) 0.8323(2) 0.1271(5) 0.0809(12) Uani d U 1 . .
    C C13 0.1605(4) 0.51736(18) -0.0526(3) 0.0469(9) Uani d . 1 . .
    H H13 0.1031 0.5547 -0.0608 0.056 Uiso calc R 1 . .
    C C14 0.1365(4) 0.4717(2) -0.1382(3) 0.0541(10) Uani d . 1 . .
    H H14 0.0625 0.4775 -0.2026 0.065 Uiso calc R 1 . .
    C C15 0.2233(5) 0.4176(2) -0.1271(4) 0.0575(11) Uani d . 1 . .
    H H15 0.2087 0.3860 -0.1842 0.069 Uiso calc R 1 . .
    C C16 0.3328(4) 0.40997(18) -0.0308(3) 0.0485(9) Uani d . 1 . .
    H H16 0.3938 0.3736 -0.0230 0.058 Uiso calc R 1 . .
    C C17 0.3503(4) 0.45690(16) 0.0533(3) 0.0352(7) Uani d . 1 . .
    C C18 0.4614(4) 0.45458(16) 0.1610(3) 0.0353(7) Uani d . 1 . .
    C C19 0.5640(4) 0.40508(18) 0.1901(3) 0.0478(9) Uani d . 1 . .
    H H19 0.5675 0.3703 0.1402 0.057 Uiso calc R 1 . .
    C C20 0.6603(5) 0.4085(2) 0.2941(4) 0.0556(10) Uani d . 1 . .
    H H20 0.7289 0.3755 0.3156 0.067 Uiso calc R 1 . .
    C C21 0.6549(5) 0.4606(2) 0.3664(3) 0.0548(10) Uani d . 1 . .
    H H21 0.7203 0.4638 0.4364 0.066 Uiso calc R 1 . .
    C C22 0.5505(4) 0.50766(18) 0.3323(3) 0.0475(9) Uani d . 1 . .
    H H22 0.5457 0.5428 0.3811 0.057 Uiso calc R 1 . .
loop_
    _atom_site_aniso_label
    _atom_site_aniso_U_11
    _atom_site_aniso_U_22
    _atom_site_aniso_U_33
    _atom_site_aniso_U_12
    _atom_site_aniso_U_13
    _atom_site_aniso_U_23
    C10 0.081(4) 0.096(3) 0.134(4) 0.009(3) 0.061(3) 0.009(3)
    C11 0.101(4) 0.102(4) 0.118(4) 0.020(3) 0.058(3) -0.004(3)
    C12 0.087(4) 0.084(3) 0.144(5) 0.035(3) 0.048(3) 0.007(3)
    C10' 0.081(4) 0.096(3) 0.134(4) 0.009(3) 0.061(3) 0.009(3)
    C11' 0.101(4) 0.102(4) 0.118(4) 0.020(3) 0.058(3) -0.004(3)
    C12' 0.087(4) 0.084(3) 0.144(5) 0.035(3) 0.048(3) 0.007(3)
    Cu1 0.0495(3) 0.0268(2) 0.0376(3) 0.00568(18) 0.00751(18) 0.00124(16)
    O1 0.0618(16) 0.0312(13) 0.0578(16) 0.0093(12) 0.0143(13) 0.0113(11)
    O2 0.0639(14) 0.0477(13) 0.0722(16) 0.0222(12) 0.0247(13) 0.0112(12)
    O3 0.0599(17) 0.0424(14) 0.0514(16) -0.0017(12) 0.0132(13) 0.0113(12)
    O4 0.0725(18) 0.0373(14) 0.0517(16) 0.0066(13) 0.0042(13) 0.0124(12)
    N1 0.0414(16) 0.0347(15) 0.0340(15) 0.0035(12) 0.0042(12) 0.0052(12)
    N2 0.0448(16) 0.0336(15) 0.0322(14) -0.0010(12) 0.0029(12) 0.0018(12)
    C1 0.0611(16) 0.0381(16) 0.0573(18) 0.0190(15) 0.0207(15) 0.0079(14)
    C2 0.051(2) 0.0288(17) 0.0407(19) 0.0085(15) 0.0102(16) 0.0041(14)
    C3 0.046(2) 0.0351(18) 0.0373(18) 0.0047(15) 0.0085(15) 0.0008(15)
    C4 0.046(2) 0.0293(16) 0.0363(18) 0.0006(14) 0.0008(15) 0.0015(14)
    C5 0.046(2) 0.0299(18) 0.051(2) 0.0079(15) -0.0001(16) 0.0030(15)
    C6 0.047(2) 0.0335(18) 0.059(2) 0.0083(16) 0.0106(17) 0.0025(17)
    C7 0.051(2) 0.0324(18) 0.055(2) 0.0062(16) 0.0187(17) 0.0105(16)
    C8 0.058(2) 0.0337(18) 0.0317(17) -0.0047(17) -0.0048(16) 0.0022(14)
    C9 0.075(3) 0.062(2) 0.118(3) 0.021(2) 0.054(3) 0.011(2)
    C13 0.047(2) 0.049(2) 0.043(2) 0.0062(17) 0.0025(16) 0.0034(17)
    C14 0.047(2) 0.070(3) 0.043(2) -0.009(2) -0.0010(17) -0.0015(19)
    C15 0.062(3) 0.060(3) 0.049(2) -0.009(2) 0.0051(19) -0.020(2)
    C16 0.052(2) 0.042(2) 0.052(2) 0.0024(17) 0.0075(18) -0.0099(17)
    C17 0.0374(18) 0.0351(17) 0.0343(17) -0.0003(14) 0.0090(14) 0.0010(14)
    C18 0.0388(18) 0.0322(17) 0.0367(18) 0.0022(14) 0.0112(14) 0.0039(14)
    C19 0.053(2) 0.043(2) 0.048(2) 0.0117(18) 0.0132(17) 0.0019(17)
    C20 0.055(2) 0.058(2) 0.053(2) 0.020(2) 0.0061(19) 0.012(2)
    C21 0.057(2) 0.061(3) 0.044(2) 0.004(2) -0.0044(18) 0.0116(19)
    C22 0.057(2) 0.043(2) 0.041(2) -0.0016(18) 0.0012(17) 0.0005(16)
_geom_special_details
;
All esds (except the esd in the dihedral angle between two l.s. planes)
are estimated using the full covariance matrix.  The cell esds are taken
into account individually in the estimation of esds in distances, angles
and torsion angles; correlations between esds in cell parameters are only
used when they are defined by crystal symmetry.  An approximate (isotropic)
treatment of cell esds is used for estimating esds involving l.s. planes.
;
loop_
    _geom_bond_atom_site_label_1
    _geom_bond_atom_site_label_2
    _geom_bond_site_symmetry_2
    _geom_bond_distance
    _geom_bond_publ_flag
    C10 C9 . 1.521(9) ?
    C10 H10A . 0.9600 ?
    C10 H10B . 0.9600 ?
    C10 H10C . 0.9600 ?
    C11 C9 . 1.519(9) ?
    C11 H11A . 0.9600 ?
    C11 H11B . 0.9600 ?
    C11 H11C . 0.9600 ?
    C12 C9 . 1.501(7) ?
    C12 H12A . 0.9600 ?
    C12 H12B . 0.9600 ?
    C12 H12C . 0.9600 ?
    C10' C9 . 1.504(8) ?
    C10' H10D . 0.9600 ?
    C10' H10E . 0.9600 ?
    C10' H10F . 0.9600 ?
    C11' C9 . 1.595(9) ?
    C11' H11D . 0.9600 ?
    C11' H11E . 0.9600 ?
    C11' H11F . 0.9600 ?
    C12' C9 . 1.502(8) ?
    C12' H12D . 0.9600 ?
    C12' H12E . 0.9600 ?
    C12' H12F . 0.9600 ?
    Cu1 O1 . 1.933(2) y
    Cu1 O3 4_576 1.956(2) y
    Cu1 N1 . 1.985(3) y
    Cu1 N2 . 1.983(3) y
    Cu1 C8 4_576 2.538(4) .
    O1 C1 . 1.273(4) ?
    O2 C1 . 1.233(5) ?
    O3 C8 . 1.279(5) ?
    O3 Cu1 4_575 1.956(2) ?
    O4 C8 . 1.236(4) ?
    N1 C17 . 1.341(4) ?
    N1 C13 . 1.347(4) ?
    N2 C22 . 1.333(4) ?
    N2 C18 . 1.348(4) ?
    C1 C2 . 1.505(5) ?
    C2 C3 . 1.381(5) ?
    C2 C7 . 1.386(5) ?
    C3 C4 . 1.390(5) ?
    C3 H3 . 0.9300 ?
    C4 C5 . 1.389(5) ?
    C4 C8 . 1.502(5) ?
    C5 C6 . 1.387(5) ?
    C5 H5 . 0.9300 ?
    C6 C7 . 1.390(5) ?
    C6 C9 . 1.527(6) ?
    C7 H7 . 0.9300 ?
    C8 Cu1 4_575 2.538(4) ?
    C13 C14 . 1.368(5) ?
    C13 H13 . 0.9300 ?
    C14 C15 . 1.365(6) ?
    C14 H14 . 0.9300 ?
    C15 C16 . 1.382(6) ?
    C15 H15 . 0.9300 ?
    C16 C17 . 1.373(5) ?
    C16 H16 . 0.9300 ?
    C17 C18 . 1.477(5) ?
    C18 C19 . 1.388(5) ?
    C19 C20 . 1.376(5) ?
    C19 H19 . 0.9300 ?
    C20 C21 . 1.377(6) ?
    C20 H20 . 0.9300 ?
    C21 C22 . 1.372(5) ?
    C21 H21 . 0.9300 ?
    C22 H22 . 0.9300 ?
loop_
    _geom_angle_atom_site_label_1
    _geom_angle_atom_site_label_2
    _geom_angle_atom_site_label_3
    _geom_angle_site_symmetry_1
    _geom_angle_site_symmetry_3
    _geom_angle
    _geom_angle_publ_flag
    C9 C10 H10A . . 109.5 ?
    C9 C10 H10B . . 109.5 ?
    H10A C10 H10B . . 109.5 ?
    C9 C10 H10C . . 109.5 ?
    H10A C10 H10C . . 109.5 ?
    H10B C10 H10C . . 109.5 ?
    C9 C11 H11A . . 109.5 ?
    C9 C11 H11B . . 109.5 ?
    H11A C11 H11B . . 109.5 ?
    C9 C11 H11C . . 109.5 ?
    H11A C11 H11C . . 109.5 ?
    H11B C11 H11C . . 109.5 ?
    C9 C12 H12A . . 109.5 ?
    C9 C12 H12B . . 109.5 ?
    H12A C12 H12B . . 109.5 ?
    C9 C12 H12C . . 109.5 ?
    H12A C12 H12C . . 109.5 ?
    H12B C12 H12C . . 109.5 ?
    C9 C10' H10D . . 109.5 ?
    C9 C10' H10E . . 109.5 ?
    H10D C10' H10E . . 109.5 ?
    C9 C10' H10F . . 109.5 ?
    H10D C10' H10F . . 109.5 ?
    H10E C10' H10F . . 109.5 ?
    C9 C11' H11D . . 109.5 ?
    C9 C11' H11E . . 109.5 ?
    H11D C11' H11E . . 109.5 ?
    C9 C11' H11F . . 109.5 ?
    H11D C11' H11F . . 109.5 ?
    H11E C11' H11F . . 109.5 ?
    C9 C12' H12D . . 109.5 ?
    C9 C12' H12E . . 109.5 ?
    H12D C12' H12E . . 109.5 ?
    C9 C12' H12F . . 109.5 ?
    H12D C12' H12F . . 109.5 ?
    H12E C12' H12F . . 109.5 ?
    O1 Cu1 O3 . 4_576 88.17(11) y
    O1 Cu1 N1 . . 94.83(11) y
    O3 Cu1 N1 4_576 . 172.79(11) y
    O1 Cu1 N2 . . 173.34(11) y
    O3 Cu1 N2 4_576 . 96.69(11) y
    N1 Cu1 N2 . . 80.88(11) y
    O1 Cu1 C8 . 4_576 82.87(11) .
    O3 Cu1 C8 4_576 4_576 29.60(11) ?
    N2 Cu1 C8 . 4_576 103.60(11) ?
    N1 Cu1 C8 . 4_576 144.33(12) ?
    C1 O1 Cu1 . . 106.8(2) ?
    C8 O3 Cu1 . 4_575 101.3(2) ?
    C17 N1 C13 . . 118.9(3) ?
    C17 N1 Cu1 . . 115.6(2) ?
    C13 N1 Cu1 . . 125.4(2) ?
    C22 N2 C18 . . 118.9(3) ?
    C22 N2 Cu1 . . 125.8(2) ?
    C18 N2 Cu1 . . 115.3(2) ?
    O2 C1 O1 . . 123.0(3) ?
    O2 C1 C2 . . 120.3(3) ?
    O1 C1 C2 . . 116.7(3) ?
    C3 C2 C7 . . 120.3(3) ?
    C3 C2 C1 . . 120.6(3) ?
    C7 C2 C1 . . 119.1(3) ?
    C2 C3 C4 . . 119.3(3) ?
    C2 C3 H3 . . 120.4 ?
    C4 C3 H3 . . 120.4 ?
    C5 C4 C3 . . 119.4(3) ?
    C5 C4 C8 . . 119.7(3) ?
    C3 C4 C8 . . 120.9(3) ?
    C6 C5 C4 . . 122.4(3) ?
    C6 C5 H5 . . 118.8 ?
    C4 C5 H5 . . 118.8 ?
    C5 C6 C7 . . 116.8(3) ?
    C5 C6 C9 . . 122.1(3) ?
    C7 C6 C9 . . 121.0(4) ?
    C2 C7 C6 . . 121.8(3) ?
    C2 C7 H7 . . 119.1 ?
    C6 C7 H7 . . 119.1 ?
    O4 C8 O3 . . 122.7(3) ?
    O4 C8 C4 . . 119.8(4) ?
    O3 C8 C4 . . 117.5(3) ?
    O4 C8 Cu1 . 4_575 76.6(2) ?
    O3 C8 Cu1 . 4_575 49.07(17) ?
    C4 C8 Cu1 . 4_575 155.9(2) ?
    C12 C9 C10' . . 131.1(4) ?
    C12' C9 C10' . . 115.1(5) ?
    C12 C9 C11 . . 108.0(5) ?
    C12' C9 C11 . . 132.1(5) ?
    C10' C9 C11 . . 58.7(3) ?
    C12 C9 C10 . . 111.7(5) ?
    C12' C9 C10 . . 78.2(4) ?
    C10' C9 C10 . . 49.7(2) ?
    C11 C9 C10 . . 108.0(4) ?
    C12 C9 C6 . . 112.9(4) ?
    C12' C9 C6 . . 113.5(5) ?
    C10' C9 C6 . . 115.8(4) ?
    C11 C9 C6 . . 110.0(5) ?
    C10 C9 C6 . . 106.1(5) ?
    C12 C9 C11' . . 67.9(3) ?
    C12' C9 C11' . . 102.3(4) ?
    C10' C9 C11' . . 103.9(5) ?
    C11 C9 C11' . . 47.3(2) ?
    C10 C9 C11' . . 146.9(5) ?
    C6 C9 C11' . . 103.9(5) ?
    N1 C13 C14 . . 122.2(4) ?
    N1 C13 H13 . . 118.9 ?
    C14 C13 H13 . . 118.9 ?
    C15 C14 C13 . . 118.7(4) ?
    C15 C14 H14 . . 120.6 ?
    C13 C14 H14 . . 120.6 ?
    C14 C15 C16 . . 119.8(4) ?
    C14 C15 H15 . . 120.1 ?
    C16 C15 H15 . . 120.1 ?
    C17 C16 C15 . . 119.0(4) ?
    C17 C16 H16 . . 120.5 ?
    C15 C16 H16 . . 120.5 ?
    N1 C17 C16 . . 121.4(3) ?
    N1 C17 C18 . . 114.0(3) ?
    C16 C17 C18 . . 124.6(3) ?
    N2 C18 C19 . . 121.3(3) ?
    N2 C18 C17 . . 114.2(3) ?
    C19 C18 C17 . . 124.5(3) ?
    C20 C19 C18 . . 118.7(4) ?
    C20 C19 H19 . . 120.7 ?
    C18 C19 H19 . . 120.7 ?
    C19 C20 C21 . . 120.0(4) ?
    C19 C20 H20 . . 120.0 ?
    C21 C20 H20 . . 120.0 ?
    C22 C21 C20 . . 118.2(4) ?
    C22 C21 H21 . . 120.9 ?
    C20 C21 H21 . . 120.9 ?
    N2 C22 C21 . . 123.0(4) ?
    N2 C22 H22 . . 118.5 ?
    C21 C22 H22 . . 118.5 ?
loop_
    _geom_torsion_atom_site_label_1
    _geom_torsion_atom_site_label_2
    _geom_torsion_atom_site_label_3
    _geom_torsion_atom_site_label_4
    _geom_torsion_site_symmetry_1
    _geom_torsion_site_symmetry_2
    _geom_torsion_site_symmetry_3
    _geom_torsion_site_symmetry_4
    _geom_torsion
    _geom_torsion_publ_flag
    O3 Cu1 O1 C1 4_576 . . . 84.9(3) ?
    N1 Cu1 O1 C1 . . . . -101.7(3) ?
    C8 Cu1 O1 C1 4_576 . . . 114.1(3) ?
    O1 Cu1 N1 C17 . . . . 176.4(2) ?
    N2 Cu1 N1 C17 . . . . 1.5(2) ?
    C8 Cu1 N1 C17 4_576 . . . -99.1(3) ?
    N2 Cu1 N1 C13 . . . . -180.0(3) ?
    C8 Cu1 N1 C13 4_576 . . . 79.4(3) ?
    O3 Cu1 N2 C22 4_576 . . . -7.2(3) ?
    N1 Cu1 N2 C22 . . . . 179.6(3) ?
    C8 Cu1 N2 C22 4_576 . . . -36.5(3) ?
    O3 Cu1 N2 C18 4_576 . . . 172.5(2) ?
    N1 Cu1 N2 C18 . . . . -0.6(2) ?
    C8 Cu1 N2 C18 4_576 . . . 143.3(2) ?
    Cu1 O1 C1 O2 . . . . 17.2(5) ?
    Cu1 O1 C1 C2 . . . . -162.2(3) ?
    O2 C1 C2 C3 . . . . 18.7(6) ?
    O1 C1 C2 C3 . . . . -162.0(3) ?
    O2 C1 C2 C7 . . . . -160.4(4) ?
    O1 C1 C2 C7 . . . . 19.0(5) ?
    C7 C2 C3 C4 . . . . -0.7(5) ?
    C1 C2 C3 C4 . . . . -179.7(3) ?
    C2 C3 C4 C5 . . . . 1.7(5) ?
    C2 C3 C4 C8 . . . . -178.1(3) ?
    C3 C4 C5 C6 . . . . -0.5(5) ?
    C8 C4 C5 C6 . . . . 179.3(3) ?
    C4 C5 C6 C7 . . . . -1.7(6) ?
    C4 C5 C6 C9 . . . . 178.4(4) ?
    C3 C2 C7 C6 . . . . -1.7(6) ?
    C1 C2 C7 C6 . . . . 177.4(4) ?
    C5 C6 C7 C2 . . . . 2.8(6) ?
    C9 C6 C7 C2 . . . . -177.3(4) ?
    Cu1 O3 C8 O4 4_575 . . . -22.7(4) ?
    Cu1 O3 C8 C4 4_575 . . . 155.6(2) ?
    C5 C4 C8 O4 . . . . -3.7(5) ?
    C3 C4 C8 O4 . . . . 176.1(3) ?
    C5 C4 C8 O3 . . . . 178.0(3) ?
    C3 C4 C8 O3 . . . . -2.2(5) ?
    C5 C4 C8 Cu1 . . . 4_575 -132.2(6) ?
    C3 C4 C8 Cu1 . . . 4_575 47.6(8) ?
    C5 C6 C9 C12 . . . . -6.0(7) ?
    C7 C6 C9 C12 . . . . 174.1(5) ?
    C5 C6 C9 C12' . . . . 32.7(7) ?
    C7 C6 C9 C12' . . . . -147.2(5) ?
    C5 C6 C9 C10' . . . . 169.2(6) ?
    C7 C6 C9 C10' . . . . -10.7(8) ?
    C5 C6 C9 C11 . . . . -126.8(5) ?
    C7 C6 C9 C11 . . . . 53.3(7) ?
    C5 C6 C9 C10 . . . . 116.6(5) ?
    C7 C6 C9 C10 . . . . -63.3(6) ?
    C5 C6 C9 C11' . . . . -77.6(6) ?
    C7 C6 C9 C11' . . . . 102.6(5) ?
    C17 N1 C13 C14 . . . . 1.8(5) ?
    Cu1 N1 C13 C14 . . . . -176.7(3) ?
    N1 C13 C14 C15 . . . . -1.4(6) ?
    C13 C14 C15 C16 . . . . -0.1(6) ?
    C14 C15 C16 C17 . . . . 1.1(6) ?
    C13 N1 C17 C16 . . . . -0.7(5) ?
    Cu1 N1 C17 C16 . . . . 178.0(3) ?
    C13 N1 C17 C18 . . . . 179.3(3) ?
    Cu1 N1 C17 C18 . . . . -2.1(4) ?
    C15 C16 C17 N1 . . . . -0.7(6) ?
    C15 C16 C17 C18 . . . . 179.3(3) ?
    C22 N2 C18 C19 . . . . -0.1(5) ?
    Cu1 N2 C18 C19 . . . . -179.8(3) ?
    C22 N2 C18 C17 . . . . 179.5(3) ?
    Cu1 N2 C18 C17 . . . . -0.3(4) ?
    N1 C17 C18 N2 . . . . 1.5(4) ?
    C16 C17 C18 N2 . . . . -178.5(3) ?
    N1 C17 C18 C19 . . . . -178.9(3) ?
    C16 C17 C18 C19 . . . . 1.1(5) ?
    N2 C18 C19 C20 . . . . 0.4(5) ?
    C17 C18 C19 C20 . . . . -179.2(3) ?
    C18 C19 C20 C21 . . . . -0.8(6) ?
    C19 C20 C21 C22 . . . . 0.9(6) ?
    C18 N2 C22 C21 . . . . 0.2(5) ?
    Cu1 N2 C22 C21 . . . . 180.0(3) ?
    C20 C21 C22 N2 . . . . -0.6(6) ?
data_global
_journal_data_validation_number     ?
_journal_date_recd_electronic     2008-10-21
_journal_date_accepted     2008-10-30
_journal_name_full     'Acta Crystallographica, Section E'
_journal_year     2008
_journal_volume     64
_journal_issue     12
_journal_page_first     m1501
_journal_page_last     m1502
_journal_paper_category     QM
_journal_coeditor_code     SU2072
_publ_contact_author_name     'Xiao-Ling Li'
_publ_contact_author_address
;
College of Chemistry and Chemical Engineering
Luoyang Normal University
Luoyang 471022
People's Republic of China
;
_publ_contact_author_email     'zhangwy_hi@126.com'
_publ_contact_author_fax     '086 379 65523593'
_publ_contact_author_phone     '086 379 65523593'
_publ_section_title
;\
<i>catena</i>-Poly[[(2,2'-bipyridine)copper(II)]-\m-5-<i>tert</i>-\
butylisophthalato]
;
loop_
    _publ_author_name
    _publ_author_address
    'Xiao-Ling Li'
;
College of Chemistry and Chemical Engineering
Luoyang Normal University
Luoyang 471022
People's Republic of China
;
    'Miao-Ling Huang'
;
College of Chemistry and Chemical Engineering
Quanzhou Normal University
Quanzhou
Fujian 362000
People's Republic of China
;
