# Supplementary material for: catena-Poly[[(2,2′-bipyridine)copper(II)]-μ-5-tert-butyl­isophthalato]
Source: Acta Crystallogr Sect E Struct Rep Online. 2008 Nov 8;64(Pt 12):m1501–2. doi: 10.1107/S1600536808035484 (PMC2960003; doi:10.1107/S1600536808035484)
Supplement: Supplementary file 2 [file e-64-m1501-Isup2.hkl]

# 
# h,k,l, Fc-squared, Fo-squared, sigma(Fo-squared) and status flag 
# 
data_I
_shelx_title ' A in P2(1)/c' 
_shelx_refln_list_code          4 
_shelx_F_calc_maximum      192.24 
_exptl_crystal_F_000       908.00 
_reflns_d_resolution_high  0.8255 
 
loop_ 
 _symmetry_equiv_pos_as_xyz 
 'x, y, z' 
 '-x, y+1/2, -z+1/2' 
 '-x, -y, -z' 
 'x, -y-1/2, z-1/2' 
 
_cell_length_a     8.9050 
_cell_length_b    20.8752 
_cell_length_c    11.5643 
_cell_angle_alpha  90.000 
_cell_angle_beta   98.188 
_cell_angle_gamma  90.000 
 
_shelx_F_squared_multiplier     1.000 
 
loop_ 
 _refln_index_h 
 _refln_index_k 
 _refln_index_l 
 _refln_F_squared_calc 
 _refln_F_squared_meas 
 _refln_F_squared_sigma 
 _refln_observed_status 
   2   0   0    36955.69    33824.56    429.10 o 
   3   0   0     1826.30     1760.12     41.74 o 
   4   0   0        2.21       -1.04      4.69 o 
   5   0   0     1761.17     1588.77     36.65 o 
   6   0   0     3567.35     3930.78     71.88 o 
   7   0   0     1513.62     1573.95     72.75 o 
   8   0   0      513.82      691.11     38.95 o 
   9   0   0       51.18       13.82     20.07 o 
  10   0   0       83.90       40.04     26.22 o 
   1   1   0    13064.94    12804.09    283.86 o 
   2   1   0      425.38      221.27      7.40 o 
   3   1   0       41.04       40.52      4.21 o 
   4   1   0      129.51       84.43      6.19 o 
   5   1   0      530.26      480.94     13.65 o 
   6   1   0       81.43       67.59      7.80 o 
   7   1   0      250.47      210.97     12.22 o 
   8   1   0      116.74      102.27     13.43 o 
   9   1   0        4.83        1.93     12.56 o 
  10   1   0       13.83       -4.85     12.16 o 
   1   2   0    18608.55    16250.53    222.84 o 
   2   2   0     1085.84     1318.41     22.47 o 
   3   2   0      157.08      160.37      6.82 o 
   4   2   0       90.16       95.71      6.50 o 
   5   2   0     5191.52     5112.48     59.31 o 
   6   2   0      152.09      154.05     10.09 o 
   7   2   0      739.26      666.08     19.29 o 
   8   2   0      243.48      252.73     18.31 o 
   9   2   0       73.81       38.83     15.67 o 
  10   2   0        1.88        5.31     14.43 o 
   1   3   0    12370.95    13236.01    133.60 o 
   2   3   0     4805.55     4962.39     50.50 o 
   3   3   0     1053.09      970.54     17.62 o 
   4   3   0     5495.60     5861.50     63.60 o 
   5   3   0      605.99      607.06     15.48 o 
   6   3   0     3201.92     3256.29     44.86 o 
   7   3   0      619.47      728.33     29.94 o 
   8   3   0      425.87      381.57     21.25 o 
   9   3   0      491.56      570.52     55.74 o 
  10   3   0        7.46       26.98     16.02 o 
   0   4   0     2131.94     1783.75     36.60 o 
   1   4   0      209.95      283.73     11.97 o 
   2   4   0     3435.22     3843.73     41.16 o 
   3   4   0     2314.55     2559.15     31.68 o 
   4   4   0      563.14      627.27     14.31 o 
   5   4   0        0.57       -1.25      4.04 o 
   6   4   0      406.53      445.07     16.18 o 
   7   4   0       15.52       10.00      6.59 o 
   8   4   0       60.67       52.23     10.73 o 
   9   4   0       17.13       -6.97     11.41 o 
  10   4   0      112.61       71.94     37.58 o 
   1   5   0     2498.99     2623.00     32.76 o 
   2   5   0       79.48       94.32      5.44 o 
   3   5   0     1415.80     1323.23     20.46 o 
   4   5   0     3749.79     3662.51     44.57 o 
   5   5   0        7.83        8.80      5.26 o 
   6   5   0     1329.51     1194.05     24.31 o 
   7   5   0      219.87      244.75     13.17 o 
   8   5   0      507.89      504.77     23.94 o 
   9   5   0      419.25      520.67     39.08 o 
  10   5   0        0.20       18.28     16.72 o 
   0   6   0     2907.77     2508.92     52.39 o 
   1   6   0      556.81      473.32     11.24 o 
   2   6   0     7771.77     7303.99     73.19 o 
   3   6   0     6991.32     6591.68     69.09 o 
   4   6   0      311.60      349.53     17.25 o 
   5   6   0     2716.34     2832.98     39.37 o 
   6   6   0      273.75      270.03     13.16 o 
   7   6   0       74.51       81.46     10.60 o 
   8   6   0      790.18      772.71     28.45 o 
   9   6   0       43.00       18.21     14.88 o 
  10   6   0      306.53      258.57     46.37 o 
   1   7   0       12.30        2.34      3.27 o 
   2   7   0      275.42      260.77      9.31 o 
   3   7   0     1532.98     1994.63     27.80 o 
   4   7   0      107.61      137.82      8.17 o 
   5   7   0        0.96       -1.47      4.53 o 
   6   7   0        2.54       -5.14      5.21 o 
   7   7   0      967.89     1049.31     27.91 o 
   8   7   0        0.03       -3.11      7.93 o 
   9   7   0        0.10       20.84     23.83 o 
  10   7   0       16.38       35.77     27.12 o 
   0   8   0      746.00      846.34     27.90 o 
   1   8   0      696.94      720.39     15.53 o 
   2   8   0     3655.82     3340.69     44.68 o 
   3   8   0     4038.18     4304.10     49.68 o 
   4   8   0        7.58       22.96      5.52 o 
   5   8   0     1872.04     1773.03     34.95 o 
   6   8   0       15.52        5.04      5.93 o 
   7   8   0       35.35       18.42      7.94 o 
   8   8   0       66.00       87.87     15.04 o 
   9   8   0        1.73        7.96     13.66 o 
  10   8   0      168.78      140.59     40.53 o 
   1   9   0      153.11       77.50     10.36 o 
   2   9   0     5400.61     5513.15     67.41 o 
   3   9   0      324.76      337.07     10.67 o 
   4   9   0     1133.73     1014.70     22.84 o 
   5   9   0       30.06       32.82      6.46 o 
   6   9   0     1594.41     1570.42     32.39 o 
   7   9   0       21.94       25.17      9.23 o 
   8   9   0       45.20       32.96     15.26 o 
   9   9   0      270.98      317.70     32.87 o 
   0  10   0      365.35      433.93     16.96 o 
   1  10   0     1815.98     1921.85     35.21 o 
   2  10   0       23.35       23.18      5.42 o 
   3  10   0       26.40       23.41      6.56 o 
   4  10   0      952.46     1005.81     20.40 o 
   5  10   0      102.69      150.90     11.53 o 
   6  10   0      864.24      889.75     24.78 o 
   7  10   0      223.71      191.20     16.45 o 
   8  10   0       23.76       18.20     11.20 o 
   9  10   0      114.79      121.82     24.17 o 
   1  11   0     3949.71     3694.16     50.06 o 
   2  11   0      387.83      343.36     13.47 o 
   3  11   0        6.80        4.90      5.37 o 
   4  11   0     3232.96     3137.65     48.80 o 
   5  11   0       88.21       76.23     10.21 o 
   6  11   0     1302.14     1293.56     30.90 o 
   7  11   0      194.83      246.64     27.25 o 
   8  11   0      478.09      406.77     28.28 o 
   9  11   0       50.32       53.57     19.22 o 
   0  12   0     3471.28     4011.65    105.35 o 
   1  12   0      238.90      218.25     17.40 o 
   2  12   0      368.92      386.32     14.42 o 
   3  12   0      376.56      403.49     15.75 o 
   4  12   0      200.45      205.19     12.94 o 
   5  12   0      101.64      164.08     12.64 o 
   6  12   0        7.22       23.08      8.77 o 
   7  12   0      263.70      261.24     23.08 o 
   8  12   0      148.90      138.15     19.81 o 
   9  12   0       13.44       23.68     17.07 o 
   1  13   0      861.76      963.40     38.94 o 
   2  13   0      374.67      460.06     16.32 o 
   3  13   0      272.68      335.08     20.07 o 
   4  13   0      548.02      613.74     35.55 o 
   5  13   0       76.97       98.47     11.03 o 
   6  13   0      233.02      260.07     30.07 o 
   7  13   0       64.18       78.77     15.85 o 
   8  13   0       51.60       40.51     14.21 o 
   9  13   0       46.51       72.00     22.16 o 
   0  14   0     1944.20     1700.21     53.35 o 
   1  14   0      268.48      189.44     14.06 o 
   2  14   0     1775.98     1625.69     31.86 o 
   3  14   0      651.21      559.33     21.31 o 
   4  14   0      511.85      499.45     29.40 o 
   5  14   0     1766.47     1805.69     37.77 o 
   6  14   0       19.72       27.34     13.71 o 
   7  14   0      856.39      853.45     38.12 o 
   8  14   0      232.73      241.26     25.39 o 
   1  15   0      217.46      193.96     14.82 o 
   2  15   0      143.10      195.09     15.16 o 
   3  15   0        5.23       -0.44      6.42 o 
   4  15   0      113.96      145.67     14.57 o 
   5  15   0       32.52        2.04      7.51 o 
   6  15   0      155.47      121.60     15.09 o 
   7  15   0      147.41      179.22     21.70 o 
   8  15   0       28.10        7.96     12.81 o 
   0  16   0     1749.80     1672.87     56.28 o 
   1  16   0        0.49        7.59      7.02 o 
   2  16   0      166.30      117.73     12.97 o 
   3  16   0      352.32      316.83     21.36 o 
   4  16   0      291.47      311.08     26.01 o 
   5  16   0      662.21      614.48     23.38 o 
   6  16   0        0.14       -0.13      8.76 o 
   7  16   0      374.47      359.00     28.89 o 
   8  16   0       82.33       85.32     18.80 o 
   1  17   0     2771.68     2971.98     58.22 o 
   2  17   0      469.98      431.20     23.95 o 
   3  17   0      502.18      482.72     23.84 o 
   4  17   0     1121.30     1088.68     35.33 o 
   5  17   0       12.36       -1.30      8.35 o 
   6  17   0      875.36      956.33     61.67 o 
   7  17   0      383.92      355.91     29.32 o 
   0  18   0        0.57       13.52     13.84 o 
   1  18   0      200.47      207.17     32.84 o 
   2  18   0        1.74        8.89      7.89 o 
   3  18   0      330.53      319.63     20.92 o 
   4  18   0        6.73       14.35     10.38 o 
   5  18   0        7.16        7.88     11.03 o 
   6  18   0      169.10       80.76     33.05 o 
   7  18   0       16.40       11.98     17.82 o 
   1  19   0     1935.83     1978.12     66.69 o 
   2  19   0      687.14      691.10     35.43 o 
   3  19   0      564.69      537.52     26.73 o 
   4  19   0      596.93      665.01     30.69 o 
   5  19   0        2.07        8.16     11.62 o 
   6  19   0      356.34      331.09     31.63 o 
   7  19   0        7.57       16.36     18.33 o 
   0  20   0      569.04      534.41     47.93 o 
   1  20   0       15.87       43.19     11.54 o 
   2  20   0     1444.44     1446.28     41.61 o 
   3  20   0      730.78      846.63     32.89 o 
   4  20   0        4.66       -2.26     14.00 o 
   5  20   0      439.58      468.71     33.16 o 
   6  20   0       26.93       13.38     14.09 o 
   1  21   0      185.85      144.16     16.45 o 
   2  21   0      127.69      119.81     15.81 o 
   3  21   0        8.23       -1.73      9.18 o 
   4  21   0        8.52       -1.64      9.43 o 
   5  21   0        9.37       -5.83     12.56 o 
   0  22   0      108.98      139.74     24.13 o 
   1  22   0       20.42       14.19     10.01 o 
   2  22   0      799.64      721.14     35.39 o 
   3  22   0      111.86       92.63     18.93 o 
   4  22   0        5.91       15.08     12.05 o 
   5  22   0      322.07      441.45     34.18 o 
   1  23   0      210.88      197.91     23.35 o 
   2  23   0      303.43      338.55     24.93 o 
   3  23   0       49.78       34.10     17.60 o 
   4  23   0      452.33      544.14     37.27 o 
   0  24   0       11.31       13.10     15.42 o 
   1  24   0      157.71      168.60     24.62 o 
   2  24   0        6.65        5.24     11.72 o 
   3  24   0        0.41       -3.80     10.61 o 
   1  25   0      249.70      223.29     22.57 o 
 -10   1   1       14.59       13.66     14.29 o 
  -9   1   1      278.30      331.98     26.29 o 
  -8   1   1       54.87       64.29     11.45 o 
  -7   1   1     1205.31     1349.42     26.71 o 
  -6   1   1     1924.65     1793.34     29.81 o 
  -5   1   1      848.93      886.47     18.15 o 
  -4   1   1     1708.48     1575.18     23.43 o 
  -3   1   1      789.61      875.32     17.25 o 
  -2   1   1     5309.62     5413.71     59.44 o 
  -1   1   1     5748.25     5724.19     67.53 o 
   1   1   1    30464.21    29576.36    399.41 o 
   2   1   1     2663.95     2780.69     30.85 o 
   3   1   1     2989.19     2852.08     33.88 o 
   4   1   1     2635.10     2554.10     33.58 o 
   5   1   1      510.33      548.42     15.19 o 
   6   1   1     2270.96     2146.65     34.10 o 
   7   1   1      140.02      180.42     18.28 o 
   8   1   1      224.89      213.17     17.21 o 
   9   1   1       37.13       70.17     19.36 o 
  10   1   1        5.88       -7.19     24.99 o 
 -10   2   1      396.97      394.82     43.05 o 
  -9   2   1       27.81       31.72     12.50 o 
  -8   2   1      831.71      882.83     30.10 o 
  -7   2   1      364.78      333.86     24.87 o 
  -6   2   1     1283.77     1286.15     24.51 o 
  -5   2   1     2480.45     2472.15     39.33 o 
  -4   2   1        0.50        2.38      3.39 o 
  -3   2   1     2374.75     2272.19     28.05 o 
  -2   2   1     7943.08     7371.59     78.76 o 
  -1   2   1      688.34      858.18     14.66 o 
   0   2   1     6341.82     7757.99    125.74 o 
   1   2   1     1083.76     1190.58     16.41 o 
   2   2   1    12883.84    12743.99    119.20 o 
   3   2   1      272.05      286.44      9.21 o 
   4   2   1      215.46      212.04      8.80 o 
   5   2   1      671.92      648.27     16.82 o 
   6   2   1       41.98        4.03      6.96 o 
   7   2   1      324.51      366.38     16.97 o 
   8   2   1       10.51       11.88      8.70 o 
   9   2   1      150.39      126.54     57.84 o 
  10   2   1       17.66       18.60     16.44 o 
 -10   3   1       26.99       19.98     15.46 o 
  -9   3   1       38.77       29.48     12.25 o 
  -8   3   1       41.27       32.72     10.00 o 
  -7   3   1      207.69      210.65     13.72 o 
  -6   3   1       51.50       40.47      7.51 o 
  -5   3   1      308.26      391.48     12.55 o 
  -4   3   1     1774.62     1649.87     24.58 o 
  -3   3   1       14.71       49.04      4.50 o 
  -2   3   1     6330.27     6918.27     67.74 o 
  -1   3   1       56.17       55.79      4.30 o 
   0   3   1    11005.54    11433.31    129.77 o 
   1   3   1    18511.04    17600.22    160.35 o 
   2   3   1      803.22      814.52     13.40 o 
   3   3   1      184.66      191.98      7.46 o 
   4   3   1      380.32      380.50     11.52 o 
   5   3   1     1420.39     1602.55     26.70 o 
   6   3   1      877.17     1061.22     34.17 o 
   7   3   1      148.77      166.80     12.88 o 
   8   3   1        1.05        3.04      7.76 o 
   9   3   1        0.22        7.11     13.31 o 
  10   3   1        2.52        0.69     15.07 o 
 -10   4   1      229.63      263.99     60.59 o 
  -9   4   1       67.31       47.34     13.56 o 
  -8   4   1      975.97     1127.26     34.37 o 
  -7   4   1      777.43      790.46     23.53 o 
  -6   4   1     1903.81     2019.93     32.61 o 
  -5   4   1     5660.86     5753.81     65.27 o 
  -4   4   1        7.42       19.04      4.37 o 
  -3   4   1     3766.07     4074.07     45.27 o 
  -2   4   1     8792.22     9982.69     95.30 o 
  -1   4   1     7041.44     8721.67     91.23 o 
   0   4   1    10656.50     9689.20     99.70 o 
   1   4   1        0.50       -3.94      2.62 o 
   2   4   1     4218.05     4011.10     43.26 o 
   3   4   1       70.87       98.60      6.04 o 
   4   4   1     1064.51     1010.55     18.86 o 
   5   4   1      890.15      890.74     19.20 o 
   6   4   1      295.20      283.50     14.02 o 
   7   4   1     1226.94     1033.17     26.78 o 
   8   4   1        3.48        5.85      8.99 o 
   9   4   1      479.50      433.43     29.06 o 
  10   4   1      195.74      216.92     84.88 o 
 -10   5   1       44.36       16.32     14.81 o 
  -9   5   1       79.59       69.86     15.49 o 
  -8   5   1       51.99       58.41      9.91 o 
  -7   5   1      232.93      224.20     14.48 o 
  -6   5   1      293.53      276.92     18.83 o 
  -5   5   1     1332.58     1394.62     24.39 o 
  -4   5   1     3166.92     3006.30     38.12 o 
  -3   5   1       26.72       10.41      3.43 o 
  -2   5   1      254.54      215.02     11.76 o 
  -1   5   1      479.28      532.39     16.37 o 
   0   5   1       84.97      149.49      5.75 o 
   1   5   1     2510.44     2612.80     29.64 o 
   2   5   1       14.52       13.22      3.37 o 
   3   5   1     1785.36     1772.36     27.94 o 
   4   5   1     1438.19     1464.96     35.20 o 
   5   5   1      150.62      148.85     13.15 o 
   6   5   1      942.30     1000.38     22.35 o 
   7   5   1       96.17      107.48     11.20 o 
   8   5   1      692.83      732.66     34.60 o 
   9   5   1      314.39      318.78     26.07 o 
  10   5   1        8.15        4.53     19.81 o 
 -10   6   1       48.34       27.47     23.79 o 
  -9   6   1       12.57        8.33     19.74 o 
  -8   6   1      172.63      197.01     21.83 o 
  -7   6   1      236.25      226.82     14.63 o 
  -6   6   1       98.96      100.05      9.77 o 
  -5   6   1     1589.29     1587.68     26.75 o 
  -4   6   1      397.07      328.79     10.99 o 
  -3   6   1      394.39      282.58     11.44 o 
  -2   6   1       31.51       82.17      4.83 o 
  -1   6   1        3.82        9.28      3.79 o 
   0   6   1      145.43      264.04      8.61 o 
   1   6   1      138.27       90.57      4.78 o 
   2   6   1      337.47      261.86      8.22 o 
   3   6   1      217.49      273.54      9.41 o 
   4   6   1      828.88      876.88     17.95 o 
   5   6   1       95.42       78.91      7.68 o 
   6   6   1      199.06      236.82     12.29 o 
   7   6   1      700.61      721.64     22.73 o 
   8   6   1      151.42      151.47     18.35 o 
   9   6   1       81.67       80.91     16.24 o 
  10   6   1       27.41        2.58     15.75 o 
 -10   7   1       53.83       65.22     29.90 o 
  -9   7   1      115.40      154.62     25.12 o 
  -8   7   1        0.15        1.18      6.94 o 
  -7   7   1      507.71      654.31     37.43 o 
  -6   7   1      476.03      461.57     15.48 o 
  -5   7   1      472.26      487.59     14.53 o 
  -4   7   1     3955.10     3966.03     47.95 o 
  -3   7   1       92.51       89.20      6.32 o 
  -2   7   1      446.24      322.29     17.59 o 
  -1   7   1      905.83      810.01     15.98 o 
   0   7   1      361.47      292.25     13.23 o 
   1   7   1     5579.97     5456.20     56.63 o 
   2   7   1      852.42      726.30     13.95 o 
   3   7   1     6669.55     6530.06     69.65 o 
   4   7   1     1709.16     1913.20     29.20 o 
   5   7   1      610.63      556.62     18.35 o 
   6   7   1     2663.60     2534.83     39.44 o 
   7   7   1        7.31       12.92      7.58 o 
   8   7   1      693.64      771.23     33.93 o 
   9   7   1      301.98      331.86     40.58 o 
  10   7   1       33.32       10.38     28.31 o 
 -10   8   1       42.39       22.96     26.50 o 
  -9   8   1        3.60      -10.24     15.29 o 
  -8   8   1      275.47      311.60     20.68 o 
  -7   8   1       61.28       37.89      8.62 o 
  -6   8   1     1291.16     1230.50     28.47 o 
  -5   8   1       70.23       82.91      7.88 o 
  -4   8   1       34.75        0.72      4.14 o 
  -3   8   1       41.40        6.96      3.93 o 
  -2   8   1      785.99      793.55     17.38 o 
  -1   8   1      169.15      162.53     12.22 o 
   0   8   1      100.55      100.54      5.00 o 
   1   8   1      395.13      518.39     13.19 o 
   2   8   1     1536.87     1291.95     20.23 o 
   3   8   1     1849.36     2034.24     29.04 o 
   4   8   1     1112.06     1049.58     20.62 o 
   5   8   1      398.66      412.84     14.32 o 
   6   8   1       89.95       89.64     11.91 o 
   7   8   1       11.16       -2.05      7.06 o 
   8   8   1        6.61       10.81     12.14 o 
   9   8   1        4.49       11.11     14.41 o 
 -10   9   1       31.98       -1.88     23.55 o 
  -9   9   1       12.00        8.13     15.79 o 
  -8   9   1       53.91       38.80     10.88 o 
  -7   9   1       14.84        9.07      7.97 o 
  -6   9   1     1075.54     1069.76     26.71 o 
  -5   9   1      149.10      128.83      9.13 o 
  -4   9   1     1329.62     1343.99     28.20 o 
  -3   9   1     2370.63     2622.45     39.60 o 
  -2   9   1     1486.29     1274.25     27.56 o 
  -1   9   1       20.46       37.03      5.07 o 
   0   9   1     1377.13     1131.08     17.36 o 
   1   9   1     7850.89     8326.54     93.60 o 
   2   9   1      338.54      378.69     10.37 o 
   3   9   1     1304.16     1264.36     21.78 o 
   4   9   1        8.89        7.50      4.89 o 
   5   9   1        0.97       -7.37      4.91 o 
   6   9   1      343.50      305.62     18.46 o 
   7   9   1      569.10      539.34     24.16 o 
   8   9   1      340.68      285.73     30.45 o 
   9   9   1       84.33       81.42     21.18 o 
  -9  10   1        0.24       -4.88     13.78 o 
  -8  10   1       43.11       41.71     11.80 o 
  -7  10   1       35.72       37.14     10.21 o 
  -6  10   1       65.54       47.75     10.22 o 
  -5  10   1     2396.68     2165.47     38.80 o 
  -4  10   1      290.09      344.16     12.11 o 
  -3  10   1     3298.51     3210.02     52.53 o 
  -2  10   1      114.62       86.19      7.66 o 
  -1  10   1     3414.81     3714.82     49.60 o 
   0  10   1     2086.76     1748.21     25.70 o 
   1  10   1      257.76      378.36     13.10 o 
   2  10   1     8069.70     8001.27     93.35 o 
   3  10   1     1898.64     2022.86     29.86 o 
   4  10   1     2518.49     2456.61     35.88 o 
   5  10   1      825.83      844.25     32.37 o 
   6  10   1      115.67       80.24     10.41 o 
   7  10   1      410.55      503.47     28.52 o 
   8  10   1      112.88      109.42     50.01 o 
   9  10   1       63.85       64.93     20.07 o 
  -9  11   1        1.27        1.93     14.88 o 
  -8  11   1       76.36       74.50     15.35 o 
  -7  11   1        0.26        0.99      8.35 o 
  -6  11   1        3.17       11.09      8.09 o 
  -5  11   1        0.71        3.37      6.71 o 
  -4  11   1      695.91      775.74     21.40 o 
  -3  11   1      437.35      422.77     15.33 o 
  -2  11   1      860.54      837.30     35.39 o 
  -1  11   1      499.07      567.61     17.01 o 
   0  11   1     1204.76     1121.86     19.46 o 
   1  11   1        1.25       -0.91      4.06 o 
   2  11   1      617.48      668.76     17.92 o 
   3  11   1     1648.98     1610.15     31.02 o 
   4  11   1        0.67        0.19      5.82 o 
   5  11   1      158.01      136.75     13.51 o 
   6  11   1      143.99      165.94     15.93 o 
   7  11   1        1.04       -7.42      8.71 o 
   8  11   1        1.03        6.63     11.48 o 
   9  11   1       42.79        8.12     15.43 o 
  -9  12   1       62.51       71.47     22.40 o 
  -8  12   1       78.06       64.13     16.30 o 
  -7  12   1      191.03      149.26     22.49 o 
  -6  12   1      983.05     1051.42     32.22 o 
  -5  12   1       75.61       69.94      9.83 o 
  -4  12   1      380.16      367.96     16.13 o 
  -3  12   1     1975.29     2034.74     36.09 o 
  -2  12   1      314.91      318.19     21.46 o 
  -1  12   1       71.73       20.73      5.54 o 
   0  12   1     3115.78     3062.73     37.81 o 
   1  12   1       44.30       21.25      6.78 o 
   2  12   1     3228.17     3191.96     49.37 o 
   3  12   1       88.89       60.73      8.26 o 
   4  12   1      126.47      143.09     13.24 o 
   5  12   1     2092.31     2181.22     41.09 o 
   6  12   1        2.45        5.25      8.21 o 
   7  12   1      530.92      597.75     32.24 o 
   8  12   1      171.22      205.56     22.98 o 
   9  12   1      316.08      310.41     42.32 o 
  -9  13   1      147.60       97.91     30.98 o 
  -8  13   1        6.16        2.48     10.46 o 
  -7  13   1      149.70      121.08     15.09 o 
  -6  13   1      711.75      717.25     48.77 o 
  -5  13   1      592.37      602.01     21.06 o 
  -4  13   1     1572.99     1613.54     33.49 o 
  -3  13   1       31.79       46.52      8.44 o 
  -2  13   1     3215.99     3079.88     47.11 o 
  -1  13   1      759.77      778.79     19.53 o 
   0  13   1      897.91      794.84     28.27 o 
   1  13   1     2369.85     2270.17     37.14 o 
   2  13   1      178.35      306.11     14.13 o 
   3  13   1     2043.68     1889.29     35.85 o 
   4  13   1      355.93      377.25     17.01 o 
   5  13   1       49.09       51.44      9.23 o 
   6  13   1      787.26      987.87     32.20 o 
   7  13   1       43.93       54.44     14.47 o 
   8  13   1      394.72      348.99     31.11 o 
   9  13   1       33.67       57.80     20.20 o 
  -8  14   1       19.67       14.29     12.86 o 
  -7  14   1       16.52       21.67     10.80 o 
  -6  14   1       21.76       21.12      9.20 o 
  -5  14   1       19.75       23.34      9.12 o 
  -4  14   1      324.23      307.97     15.97 o 
  -3  14   1       44.19       20.64      7.02 o 
  -2  14   1      626.40      691.70     22.22 o 
  -1  14   1      358.08      505.11     20.75 o 
   0  14   1       90.62      146.58     12.91 o 
   1  14   1        4.82       10.89      7.72 o 
   2  14   1       11.44        8.59      6.92 o 
   3  14   1        3.33        1.12      6.02 o 
   4  14   1        2.80        2.89      6.67 o 
   5  14   1        2.35       19.91      8.00 o 
   6  14   1       31.03        8.55     12.59 o 
   7  14   1       17.98        2.66     11.79 o 
   8  14   1        0.20        5.20     12.58 o 
  -8  15   1        4.18        9.03     13.14 o 
  -7  15   1      574.25      656.43     30.22 o 
  -6  15   1      766.44      783.43     30.28 o 
  -5  15   1      296.74      299.86     28.06 o 
  -4  15   1     2345.01     2474.18     45.01 o 
  -3  15   1       65.06       42.00     11.06 o 
  -2  15   1     2763.06     2845.40     77.82 o 
  -1  15   1     3185.21     2994.61     55.89 o 
   0  15   1      211.48      256.99     16.43 o 
   1  15   1     2342.65     2147.39     62.36 o 
   2  15   1        3.85       -3.35      6.45 o 
   3  15   1      210.64      202.07     13.75 o 
   4  15   1      616.11      605.79     21.89 o 
   5  15   1       62.70      105.66     12.10 o 
   6  15   1      897.24      963.38     32.84 o 
   7  15   1       27.36        6.45     11.56 o 
   8  15   1      244.44      229.28     25.50 o 
  -8  16   1      174.82      176.36     59.68 o 
  -7  16   1        1.90       -3.21      9.77 o 
  -6  16   1      636.89      581.54     27.68 o 
  -5  16   1      307.19      299.91     20.39 o 
  -4  16   1        1.37       -3.63      6.78 o 
  -3  16   1      641.29      624.18     25.21 o 
  -2  16   1       23.17       32.57     11.90 o 
  -1  16   1     1490.41     1379.55     51.82 o 
   0  16   1     2659.14     2554.45     51.67 o 
   1  16   1        6.34       -1.26      6.54 o 
   2  16   1      617.51      676.01     25.28 o 
   3  16   1      152.57      163.70     15.18 o 
   4  16   1      404.11      395.16     19.09 o 
   5  16   1      709.31      780.87     35.41 o 
   6  16   1       66.41       63.37     14.90 o 
   7  16   1      370.08      388.57     29.54 o 
   8  16   1       76.66       76.32     19.19 o 
  -7  17   1       44.99       37.02     12.99 o 
  -6  17   1      216.47      182.06     18.73 o 
  -5  17   1        2.33       11.46     10.82 o 
  -4  17   1      136.87      120.37     14.49 o 
  -3  17   1        0.11        1.17      7.39 o 
  -2  17   1      271.07      264.10     18.12 o 
  -1  17   1      983.94      956.61     44.66 o 
   0  17   1       35.40       17.41     10.23 o 
   1  17   1     1386.80     1441.96     37.71 o 
   2  17   1        0.00        5.44      7.40 o 
   3  17   1       38.38       50.15     11.67 o 
   4  17   1        0.17      -10.12      7.05 o 
   5  17   1        4.31       -5.63      8.01 o 
   6  17   1       49.11       37.47     14.32 o 
   7  17   1        0.17        3.77     12.40 o 
  -7  18   1       25.75       42.02     15.88 o 
  -6  18   1      298.00      330.47     37.90 o 
  -5  18   1      535.03      617.52     37.57 o 
  -4  18   1        5.08       -0.63      8.10 o 
  -3  18   1     1551.12     1521.95     47.02 o 
  -2  18   1      403.02      396.56     21.71 o 
  -1  18   1     6363.28     6395.29    100.83 o 
   0  18   1     3545.89     3928.44     71.56 o 
   1  18   1      212.90      226.43     21.60 o 
   2  18   1     1160.96     1198.25     38.20 o 
   3  18   1      224.82      249.74     19.29 o 
   4  18   1      188.31      181.79     17.86 o 
   5  18   1     1036.36     1087.47     35.85 o 
   6  18   1        1.11        0.61     13.83 o 
   7  18   1      393.12      370.06     38.58 o 
  -7  19   1      161.25      207.22     25.29 o 
  -6  19   1        3.23       -0.54     15.97 o 
  -5  19   1       38.44       29.43     12.60 o 
  -4  19   1      190.57      235.74     19.74 o 
  -3  19   1      664.36      594.88     27.62 o 
  -2  19   1     1871.52     2213.26     51.22 o 
  -1  19   1      232.30      224.00     18.41 o 
   0  19   1      651.36      757.42     29.88 o 
   1  19   1       77.13       38.14     12.18 o 
   2  19   1       87.00       65.92     12.38 o 
   3  19   1       74.88       71.17     14.32 o 
   4  19   1      743.37      744.38     30.88 o 
   5  19   1       13.08        0.90      9.75 o 
   6  19   1      179.41      124.24     58.99 o 
  -6  20   1       23.51        4.61     12.95 o 
  -5  20   1      195.30      188.40     23.67 o 
  -4  20   1      116.11       71.66     16.59 o 
  -3  20   1      244.22      265.74     21.42 o 
  -2  20   1      248.79      277.38     22.50 o 
  -1  20   1      436.61      426.91     24.26 o 
   0  20   1     1016.84      962.09     33.10 o 
   1  20   1       17.99       -4.73      7.75 o 
   2  20   1      726.11      714.85     30.44 o 
   3  20   1      112.08      116.75     15.47 o 
   4  20   1      551.11      523.52     27.69 o 
   5  20   1       61.56       81.97     14.70 o 
   6  20   1       11.21      -10.71     28.31 o 
  -6  21   1       99.70       54.22     17.85 o 
  -5  21   1       94.57      145.60     21.94 o 
  -4  21   1     1019.80     1042.07     45.53 o 
  -3  21   1       14.19       23.23     10.49 o 
  -2  21   1      384.40      396.79     25.46 o 
  -1  21   1     1249.46     1296.54     40.02 o 
   0  21   1       75.38       71.52     15.26 o 
   1  21   1      709.92      764.78     32.18 o 
   2  21   1      651.81      664.76     30.83 o 
   3  21   1     1113.86     1225.02     40.09 o 
   4  21   1      451.80      537.32     29.03 o 
   5  21   1        9.55       15.43     13.30 o 
  -5  22   1        8.31       -0.91     13.42 o 
  -4  22   1       27.62       22.51     14.16 o 
  -3  22   1      129.48      149.09     22.95 o 
  -2  22   1       38.30       22.15     10.63 o 
  -1  22   1        1.36      -11.36      7.57 o 
   0  22   1       53.61       28.88     10.84 o 
   1  22   1       17.85        2.28      9.11 o 
   2  22   1       78.11       62.20     13.70 o 
   3  22   1      332.65      379.34     32.62 o 
   4  22   1       31.69       22.43     11.37 o 
   5  22   1       61.31       80.69     48.47 o 
  -4  23   1      277.92      315.96     44.06 o 
  -3  23   1       87.12       42.65     22.24 o 
  -2  23   1      228.76      201.31     20.70 o 
  -1  23   1      187.79      211.92     20.36 o 
   0  23   1        7.16       17.99     10.62 o 
   1  23   1      247.63      303.07     23.92 o 
   2  23   1        0.04       -0.50     10.02 o 
   3  23   1      203.58      236.24     22.66 o 
   4  23   1       68.28       84.47     16.53 o 
  -3  24   1      422.19      457.78     29.28 o 
  -2  24   1       61.99       69.42     14.68 o 
  -1  24   1      103.02      102.95     16.25 o 
   0  24   1      411.84      398.15     27.33 o 
   1  24   1       18.87       24.34     15.40 o 
   2  24   1      688.43      666.46     33.74 o 
   3  24   1      126.65      175.43     27.37 o 
  -1  25   1        5.01       -1.48     12.24 o 
   0  25   1       12.42       12.78     11.43 o 
   1  25   1        1.02        9.11     10.99 o 
 -10   0   2      453.12      351.34     50.78 o 
  -9   0   2      313.79      313.18     32.07 o 
  -8   0   2     1068.13     1149.66     50.01 o 
  -7   0   2        0.60       -9.36      9.24 o 
  -6   0   2      946.62      969.45     62.71 o 
  -5   0   2     5973.35     5819.64     91.55 o 
  -4   0   2     4737.27     4322.57     85.28 o 
  -3   0   2       27.91       40.55      8.75 o 
  -2   0   2    26991.96    29043.02    780.37 o 
  -1   0   2    10280.71    11814.01    230.54 o 
   0   0   2      401.00      343.81     11.77 o 
   1   0   2     6641.43     7693.71    157.49 o 
   2   0   2    13465.50    11757.21    194.74 o 
   3   0   2      150.65      211.27     10.54 o 
   4   0   2     4286.32     4391.87     71.72 o 
   5   0   2     2355.27     1975.06     42.88 o 
   6   0   2     1052.49     1097.55     42.76 o 
   7   0   2     1507.93     1452.27    111.31 o 
   8   0   2      390.36      451.97     33.40 o 
   9   0   2        8.61       -1.31     11.28 o 
  10   0   2        1.77       13.30     23.37 o 
 -10   1   2       16.22       23.25     15.27 o 
  -9   1   2      526.71      532.07     27.43 o 
  -8   1   2       64.24      113.93     20.98 o 
  -7   1   2      491.53      565.04     27.50 o 
  -6   1   2      129.37      154.23      9.31 o 
  -5   1   2       30.59       22.40      7.94 o 
  -4   1   2     4965.32     5530.62     64.58 o 
  -3   1   2      844.40      788.72     15.67 o 
  -2   1   2    19933.60    20268.91    237.20 o 
  -1   1   2       90.84      134.66      5.21 o 
   0   1   2    16491.88    15341.07    152.99 o 
   1   1   2     2271.22     2499.08     40.06 o 
   2   1   2     1054.32     1047.84     17.46 o 
   3   1   2     2308.66     2207.16     28.16 o 
   4   1   2     1086.22     1406.78     22.57 o 
   5   1   2       14.95       11.69      4.87 o 
   6   1   2      865.17      894.04     23.96 o 
   7   1   2       21.65       -0.98      7.38 o 
   8   1   2        2.69       25.97      9.04 o 
   9   1   2        9.90        2.19     10.15 o 
  10   1   2        0.24      -20.26     13.51 o 
 -10   2   2       51.31       58.29     18.40 o 
  -9   2   2      186.44      181.72     18.62 o 
  -8   2   2      106.18      107.45     14.36 o 
  -7   2   2       62.90       58.42     12.10 o 
  -6   2   2     1432.61     1581.07     27.15 o 
  -5   2   2     1058.50      973.34     18.73 o 
  -4   2   2     1070.80     1130.55     19.16 o 
  -3   2   2     1400.10     1598.78     24.91 o 
  -2   2   2    18655.41    18007.79    182.40 o 
  -1   2   2     5742.17     5048.88     63.86 o 
   0   2   2    15297.69    14795.74    135.38 o 
   1   2   2      596.47      716.46     12.90 o 
   2   2   2     8145.32     8670.95     93.10 o 
   3   2   2      897.88      847.80     15.09 o 
   4   2   2     2797.63     2812.23     36.35 o 
   5   2   2      119.80       95.44      8.69 o 
   6   2   2      297.25      335.41     15.20 o 
   7   2   2      910.78      979.22     60.51 o 
   8   2   2      292.50      319.75     24.09 o 
   9   2   2       20.15       14.45     11.08 o 
  10   2   2        0.98       -4.32     14.49 o 
 -10   3   2      416.69      309.01     27.69 o 
  -9   3   2      188.00      166.91     18.06 o 
  -8   3   2      171.38      141.49     15.69 o 
  -7   3   2     1148.86     1191.12     28.76 o 
  -6   3   2       96.59       77.50      9.05 o 
  -5   3   2     4263.64     4241.05     50.75 o 
  -4   3   2     3520.73     3105.86     37.97 o 
  -3   3   2      606.20      614.25     14.23 o 
  -2   3   2    34959.63    34422.80    340.91 o 
  -1   3   2    12979.23    12725.18    130.12 o 
   0   3   2     1235.16     1174.19     17.08 o 
   1   3   2    27351.92    26564.25    263.20 o 
   2   3   2     1178.78     1215.13     17.80 o 
   3   3   2     7599.16     6951.23     72.78 o 
   4   3   2      896.52      892.93     17.50 o 
   5   3   2      682.61      643.17     16.15 o 
   6   3   2      769.05      790.78     22.10 o 
   7   3   2       47.78       30.36     14.17 o 
   8   3   2      121.71      116.34     14.38 o 
   9   3   2       47.72       47.98     28.20 o 
  10   3   2       34.58       17.24     54.48 o 
 -10   4   2       12.28       17.23     12.92 o 
  -9   4   2        0.32        2.05      9.01 o 
  -8   4   2      214.81      232.12     35.27 o 
  -7   4   2       95.25       95.45     10.60 o 
  -6   4   2      151.86      166.35     23.21 o 
  -5   4   2      240.68      303.30     11.03 o 
  -4   4   2      311.37      425.23     11.32 o 
  -3   4   2      563.60      686.63     12.96 o 
  -2   4   2    10792.75    11828.75    123.97 o 
  -1   4   2     2142.11     2388.20     27.34 o 
   0   4   2      976.62      769.42     12.27 o 
   1   4   2      192.58      153.64      6.79 o 
   2   4   2      992.66     1111.16     17.18 o 
   3   4   2       20.73       24.96      4.19 o 
   4   4   2       22.73       30.56      5.16 o 
   5   4   2     1401.43     1316.11     31.50 o 
   6   4   2       20.30       38.65      7.85 o 
   7   4   2       80.09       77.59     11.46 o 
   8   4   2       23.61       35.98     10.02 o 
   9   4   2       53.71       42.23     28.84 o 
  10   4   2        0.06      -14.47     15.89 o 
 -10   5   2      199.32      202.65     23.70 o 
  -9   5   2       19.46        1.88      9.45 o 
  -8   5   2      112.42       93.34     13.25 o 
  -7   5   2      356.28      398.11     19.76 o 
  -6   5   2       46.73       33.38      7.24 o 
  -5   5   2     4059.14     4171.58     50.78 o 
  -4   5   2     3835.88     3793.23     45.22 o 
  -3   5   2     7809.47     8413.90     84.58 o 
  -2   5   2     7920.13     8243.19     81.25 o 
  -1   5   2     2312.78     2308.32     29.67 o 
   0   5   2     2089.01     1996.00     24.39 o 
   1   5   2     3319.61     3164.41     35.68 o 
   2   5   2      516.79      517.03     13.98 o 
   3   5   2     5812.41     5998.00     64.34 o 
   4   5   2       86.00      109.88      7.53 o 
   5   5   2      339.46      387.09     21.79 o 
   6   5   2      564.57      533.07     19.15 o 
   7   5   2       82.06       90.90     12.52 o 
   8   5   2      312.89      313.16     20.96 o 
   9   5   2        1.06       21.78     11.99 o 
  10   5   2       37.79       53.88     20.62 o 
 -10   6   2       36.78       31.86     18.75 o 
  -9   6   2       23.91       13.66     14.85 o 
  -8   6   2      620.51      697.75     28.27 o 
  -7   6   2      241.32      266.96     15.54 o 
  -6   6   2      912.67     1005.48     25.16 o 
  -5   6   2        5.23       17.69      4.99 o 
  -4   6   2     3704.26     3519.40     43.18 o 
  -3   6   2     3811.51     3527.97     41.46 o 
  -2   6   2     4120.94     4568.18     49.33 o 
  -1   6   2      295.22      242.62      7.26 o 
   0   6   2     7692.01     8569.33     83.66 o 
   1   6   2      138.69      107.19      5.66 o 
   2   6   2     3590.62     3310.27     39.02 o 
   3   6   2     1628.80     1705.28     25.56 o 
   4   6   2     4125.71     4028.11     49.31 o 
   5   6   2     1448.56     1656.16     28.35 o 
   6   6   2      376.18      291.46     16.25 o 
   7   6   2     1599.75     1673.63     40.88 o 
   8   6   2      407.42      343.30     21.61 o 
   9   6   2      233.00      189.43     22.09 o 
  10   6   2       27.37       51.06     19.05 o 
 -10   7   2       13.73       24.44     15.75 o 
  -9   7   2        0.30       -8.35     11.30 o 
  -8   7   2       18.80        7.65      8.75 o 
  -7   7   2        2.31        1.64      6.53 o 
  -6   7   2        0.31       -6.86      5.73 o 
  -5   7   2      122.82       98.34      7.87 o 
  -4   7   2        7.46       10.13      4.40 o 
  -3   7   2      754.50      707.03     15.60 o 
  -2   7   2      384.22      512.82     11.23 o 
  -1   7   2     3201.50     3216.96     41.74 o 
   0   7   2       46.97       45.03      4.19 o 
   1   7   2     1150.70     1153.66     18.25 o 
   2   7   2     3111.55     3344.00     43.47 o 
   3   7   2      179.16      180.05      8.59 o 
   4   7   2        0.31        2.96      4.43 o 
   5   7   2        2.82       22.62      5.93 o 
   6   7   2      130.28      125.70     12.75 o 
   7   7   2       54.47       63.94     11.60 o 
   8   7   2       36.06       37.68     10.80 o 
   9   7   2        0.05       13.93     12.89 o 
 -10   8   2       67.22       26.87     20.05 o 
  -9   8   2       15.77        5.75     12.03 o 
  -8   8   2       12.10       29.68     18.99 o 
  -7   8   2      428.18      461.76     19.90 o 
  -6   8   2     1587.19     1522.03     51.44 o 
  -5   8   2      409.94      384.25     16.70 o 
  -4   8   2     2261.79     2246.21     37.15 o 
  -3   8   2     3314.52     3302.32     43.56 o 
  -2   8   2     1879.42     2341.26     30.09 o 
  -1   8   2      495.91      391.16      9.66 o 
   0   8   2     1390.22     1288.68     26.80 o 
   1   8   2     7248.28     7462.98     76.51 o 
   2   8   2    17005.71    17829.79    169.20 o 
   3   8   2      950.68     1029.67     33.96 o 
   4   8   2     3737.90     3592.67     46.37 o 
   5   8   2      898.22      819.98     23.77 o 
   6   8   2       90.57      141.25     12.18 o 
   7   8   2     1146.56     1141.17     33.53 o 
   8   8   2       84.63       66.46     17.92 o 
   9   8   2      607.68      681.88     54.81 o 
 -10   9   2      107.29      106.74     30.44 o 
  -9   9   2        1.63        9.84     11.95 o 
  -8   9   2        4.49       14.74     11.79 o 
  -7   9   2      632.89      650.31     26.32 o 
  -6   9   2      111.34       97.07     12.38 o 
  -5   9   2     1101.90     1159.69     26.32 o 
  -4   9   2     2205.45     2357.24     37.02 o 
  -3   9   2     2659.06     2546.48     36.31 o 
  -2   9   2     1266.22     1025.91     21.08 o 
  -1   9   2      412.09      442.40     14.82 o 
   0   9   2     2651.19     2633.65     48.31 o 
   1   9   2    10031.56    10263.71    102.16 o 
   2   9   2     1749.72     1964.76     28.29 o 
   3   9   2     2333.74     2175.43     31.80 o 
   4   9   2       19.76       34.56      6.19 o 
   5   9   2      555.28      500.71     17.54 o 
   6   9   2      544.98      558.03     20.47 o 
   7   9   2      387.25      412.40     26.31 o 
   8   9   2      801.04      789.29     46.04 o 
   9   9   2       26.54       22.12     17.28 o 
  -9  10   2        3.21        3.36     14.65 o 
  -8  10   2       26.09       26.20     10.82 o 
  -7  10   2      166.54      140.00     14.98 o 
  -6  10   2      471.72      534.04     23.65 o 
  -5  10   2      673.35      601.52     22.86 o 
  -4  10   2       35.87       37.70     11.39 o 
  -3  10   2      422.84      362.00     14.87 o 
  -2  10   2      258.93      285.44     15.58 o 
  -1  10   2     1086.23     1032.92     23.32 o 
   0  10   2      355.68      417.41     10.98 o 
   1  10   2     2193.33     2246.92     51.71 o 
   2  10   2     2924.74     2989.39     60.83 o 
   3  10   2       11.01        6.06      4.82 o 
   4  10   2      465.09      525.02     15.55 o 
   5  10   2       74.62       70.07      9.47 o 
   6  10   2        2.11       17.62      9.02 o 
   7  10   2      176.09      193.92     17.48 o 
   8  10   2        0.95       14.08     14.71 o 
   9  10   2       53.65       44.52     19.15 o 
  -9  11   2      162.30      192.25     68.23 o 
  -8  11   2      331.59      322.65     22.11 o 
  -7  11   2       66.28       82.07     13.19 o 
  -6  11   2       62.95       61.98     15.37 o 
  -5  11   2      115.06      103.90     12.51 o 
  -4  11   2     2204.76     2108.70     37.32 o 
  -3  11   2       92.28       82.68     16.09 o 
  -2  11   2     2964.14     3218.37     46.79 o 
  -1  11   2       18.14       29.42      5.55 o 
   0  11   2     5407.90     5232.28     58.10 o 
   1  11   2     3124.89     3255.27     40.75 o 
   2  11   2     1258.22     1212.45     21.63 o 
   3  11   2     5038.57     5177.03     61.23 o 
   4  11   2        3.33        2.97      5.92 o 
   5  11   2      378.91      458.57     18.42 o 
   6  11   2     1259.10     1350.03     36.76 o 
   7  11   2       11.28       25.69     10.13 o 
   8  11   2      687.18      813.03    101.52 o 
   9  11   2       85.67       54.95     20.54 o 
  -9  12   2      175.45      149.84     51.97 o 
  -8  12   2      321.74      291.33     21.93 o 
  -7  12   2        1.44        2.52      9.06 o 
  -6  12   2      193.51      131.33     14.44 o 
  -5  12   2      405.78      397.62     20.46 o 
  -4  12   2      750.62      766.07     21.73 o 
  -3  12   2      780.65      725.97     26.99 o 
  -2  12   2      727.84      895.18     23.90 o 
  -1  12   2     2956.44     2723.57     46.03 o 
   0  12   2       78.56       68.05      5.84 o 
   1  12   2      132.67       88.59      8.23 o 
   2  12   2      759.81      548.97     18.02 o 
   3  12   2       40.07       75.26      8.85 o 
   4  12   2     1828.17     1718.66     34.50 o 
   5  12   2       36.46       46.21     13.63 o 
   6  12   2      179.48      160.22     25.10 o 
   7  12   2       80.00       65.55     12.88 o 
   8  12   2       20.67       42.99     18.65 o 
   9  12   2        5.39        5.48     16.64 o 
  -9  13   2       66.13       35.53     20.84 o 
  -8  13   2        0.18        5.69     10.41 o 
  -7  13   2      142.31      118.24     15.70 o 
  -6  13   2      144.30      106.53     14.10 o 
  -5  13   2      741.21      739.78     27.06 o 
  -4  13   2      327.40      297.21     15.33 o 
  -3  13   2      109.62      105.52     10.17 o 
  -2  13   2      243.67      163.53     11.03 o 
  -1  13   2      289.98      224.60     11.73 o 
   0  13   2      129.73      258.39     17.07 o 
   1  13   2     1769.66     1761.35     32.16 o 
   2  13   2       89.73       79.69      8.98 o 
   3  13   2      175.11      242.04     13.83 o 
   4  13   2       43.93       25.61      8.12 o 
   5  13   2        1.76       -2.56      6.52 o 
   6  13   2      172.29      171.63     16.71 o 
   7  13   2      252.64      218.14     22.62 o 
   8  13   2      443.27      448.88     40.21 o 
  -8  14   2      529.16      459.42     27.14 o 
  -7  14   2       61.10       53.80     12.87 o 
  -6  14   2     1132.89     1079.82     40.38 o 
  -5  14   2      505.00      477.18     23.10 o 
  -4  14   2      402.84      417.23     17.95 o 
  -3  14   2     2450.43     2567.70     43.89 o 
  -2  14   2       32.12       53.08      8.16 o 
  -1  14   2     3746.92     3627.60     62.13 o 
   0  14   2     1642.06     1814.50     39.53 o 
   1  14   2      368.96      376.89     18.72 o 
   2  14   2      851.95      822.02     22.59 o 
   3  14   2        0.75       -0.34      6.10 o 
   4  14   2      458.20      464.35     19.45 o 
   5  14   2      282.22      344.62     18.05 o 
   6  14   2      339.37      376.00     22.72 o 
   7  14   2      482.29      482.59     31.56 o 
   8  14   2        0.81       11.49     16.32 o 
  -8  15   2       80.82       48.09     13.92 o 
  -7  15   2       38.29       21.50     12.27 o 
  -6  15   2        1.67       -8.68      9.03 o 
  -5  15   2      492.79      436.54     26.69 o 
  -4  15   2       16.37        2.79      6.88 o 
  -3  15   2      198.15      182.24     12.97 o 
  -2  15   2     1763.30     1984.09     55.77 o 
  -1  15   2      286.25      338.32     18.42 o 
   0  15   2      569.93      571.80     31.57 o 
   1  15   2      287.90      252.19     17.01 o 
   2  15   2       48.05       33.78      9.12 o 
   3  15   2       78.03       97.13     10.61 o 
   4  15   2       42.82       52.69      9.73 o 
   5  15   2      283.79      320.76     22.64 o 
   6  15   2      246.43      263.32     20.53 o 
   7  15   2       22.05       28.42     13.20 o 
   8  15   2        6.73       11.71     16.87 o 
  -8  16   2      261.37      312.74     31.73 o 
  -7  16   2        0.03      -12.96      9.12 o 
  -6  16   2      666.07      699.35     30.64 o 
  -5  16   2      615.62      634.41     27.73 o 
  -4  16   2        2.26       12.90      7.50 o 
  -3  16   2      692.07      792.22     27.76 o 
  -2  16   2      310.98      280.08     18.10 o 
  -1  16   2     2382.37     2511.97     78.76 o 
   0  16   2      799.08      725.34     28.39 o 
   1  16   2      476.09      463.81     22.16 o 
   2  16   2      339.37      377.53     20.52 o 
   3  16   2       51.10       35.96     10.42 o 
   4  16   2        4.65        7.03      7.44 o 
   5  16   2       49.40       62.38     12.34 o 
   6  16   2       64.81       61.22     19.18 o 
   7  16   2       88.21       62.80     17.27 o 
  -7  17   2      389.71      463.66     27.78 o 
  -6  17   2       37.78       30.01     13.32 o 
  -5  17   2      302.43      326.49     26.50 o 
  -4  17   2      982.27      900.26     62.21 o 
  -3  17   2        7.76       17.35      8.65 o 
  -2  17   2     1895.23     1689.71     41.95 o 
  -1  17   2      268.62      260.61     17.79 o 
   0  17   2     3158.39     3013.92     58.78 o 
   1  17   2      381.00      431.08     22.09 o 
   2  17   2       71.25       83.45     12.14 o 
   3  17   2      545.63      565.77     29.68 o 
   4  17   2       11.86       23.08     11.70 o 
   5  17   2      361.84      281.89     24.85 o 
   6  17   2      387.28      455.71     26.36 o 
   7  17   2       38.22       41.32     16.26 o 
  -7  18   2      130.10      126.27     17.98 o 
  -6  18   2       11.53        7.04     11.92 o 
  -5  18   2       70.65       36.14     13.91 o 
  -4  18   2       31.56       20.29     11.18 o 
  -3  18   2      203.09      272.92     19.46 o 
  -2  18   2      698.22      776.04     28.83 o 
  -1  18   2      557.04      641.17     26.38 o 
   0  18   2       54.20       41.95     10.56 o 
   1  18   2       50.05       67.92     11.77 o 
   2  18   2       12.17       -7.02      6.90 o 
   3  18   2        1.01       13.57      8.95 o 
   4  18   2        2.23       -0.02      8.30 o 
   5  18   2      194.63      186.84     21.48 o 
   6  18   2       15.30       12.55     21.20 o 
   7  18   2        7.61       -2.32     16.88 o 
  -7  19   2      418.59      463.39     49.22 o 
  -6  19   2      265.79      271.92     27.31 o 
  -5  19   2      133.22      120.46     19.56 o 
  -4  19   2      532.98      583.82     35.85 o 
  -3  19   2      108.73      127.83     15.22 o 
  -2  19   2      219.69      200.92     22.13 o 
  -1  19   2       95.20      102.29     14.44 o 
   0  19   2      334.65      349.83     21.37 o 
   1  19   2      383.45      383.59     26.65 o 
   2  19   2      210.17      283.56     20.62 o 
   3  19   2      492.83      395.05     23.89 o 
   4  19   2        0.35       -1.32      8.75 o 
   5  19   2      384.15      350.04     28.67 o 
   6  19   2       60.91       96.95     25.33 o 
  -6  20   2      486.45      535.02     36.08 o 
  -5  20   2      107.78       90.20     18.04 o 
  -4  20   2      198.63      208.36     23.54 o 
  -3  20   2     1175.24     1270.22     39.35 o 
  -2  20   2       86.37       65.33     12.29 o 
  -1  20   2      217.65      261.17     20.07 o 
   0  20   2      259.82      253.84     36.46 o 
   1  20   2      530.03      601.59     28.17 o 
   2  20   2      676.00      697.69     31.84 o 
   3  20   2       45.99       51.49     13.32 o 
   4  20   2      266.66      275.75     25.92 o 
   5  20   2      276.85      252.07     33.97 o 
   6  20   2        7.30       -0.71     16.80 o 
  -5  21   2        0.80      -12.22     11.70 o 
  -4  21   2        1.03        3.72     15.20 o 
  -3  21   2      124.15      124.12     16.51 o 
  -2  21   2       56.85       35.33     10.92 o 
  -1  21   2      137.53       87.85     14.01 o 
   0  21   2      289.31      291.61     38.95 o 
   1  21   2        0.96        9.08      9.52 o 
   2  21   2       11.11       20.53     10.61 o 
   3  21   2      119.66      118.66     20.67 o 
   4  21   2      144.27      131.41     18.12 o 
   5  21   2      109.89       61.31     17.20 o 
  -5  22   2      301.68      219.27     31.49 o 
  -4  22   2      340.76      339.22     59.10 o 
  -3  22   2     1112.43     1107.41     56.38 o 
  -2  22   2        0.62       14.87      9.71 o 
  -1  22   2       47.18       36.56     15.00 o 
   0  22   2      235.64      255.02     21.49 o 
   1  22   2       63.49       68.47     13.78 o 
   2  22   2      857.48      813.10     57.16 o 
   3  22   2      102.86       87.10     15.85 o 
   4  22   2      800.52      833.88     36.61 o 
  -4  23   2      136.74      101.52     20.22 o 
  -3  23   2       21.04        6.71     14.40 o 
  -2  23   2      197.42      184.74     19.54 o 
  -1  23   2       11.71       11.82     10.05 o 
   0  23   2      279.45      284.37     23.12 o 
   1  23   2      277.41      255.72     22.41 o 
   2  23   2        3.15       -4.63     11.54 o 
   3  23   2      298.85      285.44     24.62 o 
  -3  24   2      163.48      169.39     26.86 o 
  -2  24   2       44.71       40.98     13.33 o 
  -1  24   2        9.21        9.18     10.05 o 
   0  24   2        6.37       12.37     10.51 o 
   1  24   2        0.51      -15.72     14.01 o 
   2  24   2      183.24      207.84     21.47 o 
   0  25   2      178.41      173.36     29.49 o 
 -10   1   3      333.62      376.61     32.95 o 
  -9   1   3      142.10      111.10     15.52 o 
  -8   1   3      662.73      664.65     28.48 o 
  -7   1   3     1908.91     2061.00     46.37 o 
  -6   1   3      510.85      570.50     30.35 o 
  -5   1   3     1419.80     1487.33     23.56 o 
  -4   1   3     3513.77     3725.59     51.37 o 
  -3   1   3     1707.65     1463.69     42.61 o 
  -2   1   3       14.54       15.43      5.40 o 
  -1   1   3      598.10      625.07     13.40 o 
   0   1   3      565.80      453.30     12.08 o 
   1   1   3      339.58      402.20     12.31 o 
   2   1   3        8.41       24.85      5.72 o 
   3   1   3      102.12       83.84      7.39 o 
   4   1   3     1757.61     1778.58     27.11 o 
   5   1   3     1209.83     1200.99     35.65 o 
   6   1   3      282.23      269.98     17.42 o 
   7   1   3      468.50      480.67     23.46 o 
   8   1   3      226.53      218.58     18.59 o 
   9   1   3        0.22       -2.91      8.68 o 
  10   1   3      133.36      135.69     27.63 o 
 -10   2   3       10.64       24.62     11.57 o 
  -9   2   3      195.78      194.43     19.79 o 
  -8   2   3      962.02      967.15     32.62 o 
  -7   2   3      326.97      308.53     19.20 o 
  -6   2   3     1137.39     1071.30     30.23 o 
  -5   2   3      848.84      796.36     19.66 o 
  -4   2   3       62.96       42.95      6.99 o 
  -3   2   3     4228.01     4081.81     51.08 o 
  -2   2   3     2284.56     2494.72     33.31 o 
  -1   2   3     1516.40     1468.76     19.29 o 
   0   2   3     3913.38     3975.42     41.96 o 
   1   2   3       70.53       34.34      4.61 o 
   2   2   3      111.13       67.48      7.49 o 
   3   2   3      412.27      522.03     13.71 o 
   4   2   3     2754.95     2179.79     30.22 o 
   5   2   3       65.29       74.36     11.27 o 
   6   2   3      860.16      826.81     31.16 o 
   7   2   3      350.86      389.31     21.62 o 
   8   2   3       96.82      102.23     21.17 o 
   9   2   3      236.36      225.68     20.55 o 
  10   2   3       22.23       16.03     16.71 o 
 -10   3   3       30.65       33.72     17.26 o 
  -9   3   3       24.32       -2.95     14.44 o 
  -8   3   3        0.14        0.80      8.61 o 
  -7   3   3      105.98       94.40     12.73 o 
  -6   3   3       36.31       41.48      7.59 o 
  -5   3   3      645.45      606.30     24.77 o 
  -4   3   3     1695.67     2203.16     34.63 o 
  -3   3   3      828.08      888.09     23.34 o 
  -2   3   3       38.02       20.86      4.23 o 
  -1   3   3     2090.92     1944.48     26.23 o 
   0   3   3        5.51        7.54      3.25 o 
   1   3   3    12455.70    12918.50    148.79 o 
   2   3   3     2266.44     2261.70     32.36 o 
   3   3   3        1.15       35.93      4.13 o 
   4   3   3      559.63      738.81     15.68 o 
   5   3   3       47.09       60.42      7.96 o 
   6   3   3        0.11        4.06      6.61 o 
   7   3   3      220.35      180.53     19.66 o 
   8   3   3      113.83      132.91     15.40 o 
   9   3   3       38.55       40.64     12.39 o 
  10   3   3       26.22       30.39     17.87 o 
 -10   4   3        0.90       23.41     11.63 o 
  -9   4   3      567.10      562.32     36.39 o 
  -8   4   3       54.45       65.82     12.37 o 
  -7   4   3      325.07      338.08     20.08 o 
  -6   4   3     1220.95     1343.11     29.16 o 
  -5   4   3       60.10       40.01      6.82 o 
  -4   4   3     9839.73    10633.11    118.75 o 
  -3   4   3     1002.88     1062.27     26.68 o 
  -2   4   3     5020.79     4976.46     72.93 o 
  -1   4   3     2915.73     2759.87     32.09 o 
   0   4   3     2244.52     2064.74     25.82 o 
   1   4   3      254.41      265.57      8.75 o 
   2   4   3    17177.54    17876.98    167.66 o 
   3   4   3      918.67      932.72     17.32 o 
   4   4   3     3390.64     3645.48     45.09 o 
   5   4   3        7.38        8.10      5.79 o 
   6   4   3      502.89      587.86     33.80 o 
   7   4   3      215.24      261.96     22.20 o 
   8   4   3      274.98      290.94     21.21 o 
   9   4   3      423.43      425.70     31.06 o 
 -10   5   3       42.60       37.55     13.13 o 
  -9   5   3      128.22      137.07     19.31 o 
  -8   5   3       98.67       67.06     11.90 o 
  -7   5   3      374.45      390.49     21.14 o 
  -6   5   3       30.02       20.17      6.69 o 
  -5   5   3      106.09       57.94      7.89 o 
  -4   5   3     3822.92     3746.02     53.50 o 
  -3   5   3       63.04      108.37      7.61 o 
  -2   5   3     1814.73     1665.53     22.84 o 
  -1   5   3       37.26       30.63      3.84 o 
   0   5   3     2921.65     2697.07     32.17 o 
   1   5   3     2932.82     3166.41     36.91 o 
   2   5   3       77.08       69.42      5.27 o 
   3   5   3     2107.34     1684.92     31.37 o 
   4   5   3       77.61       60.77      7.14 o 
   5   5   3      685.01      703.58     20.37 o 
   6   5   3      206.15      220.88     16.31 o 
   7   5   3      902.68      985.34     38.49 o 
   8   5   3      127.46      147.90     18.01 o 
   9   5   3       51.78       42.85     14.22 o 
 -10   6   3       23.42       19.00     14.47 o 
  -9   6   3      265.80      255.79     21.16 o 
  -8   6   3        4.88       -3.18      8.24 o 
  -7   6   3       18.60       15.02      8.99 o 
  -6   6   3      415.27      505.90     20.22 o 
  -5   6   3       61.03       48.58     11.08 o 
  -4   6   3     3996.51     3911.28     59.29 o 
  -3   6   3     4658.87     4491.21     52.29 o 
  -2   6   3     5300.17     5936.61     62.46 o 
  -1   6   3      418.09      415.53     10.28 o 
   0   6   3     2186.26     2394.19     30.00 o 
   1   6   3     1485.09     1269.88     20.77 o 
   2   6   3     1944.80     1947.20     27.21 o 
   3   6   3     2450.14     2480.70     34.21 o 
   4   6   3      364.39      369.38     12.37 o 
   5   6   3       43.28       38.08      7.74 o 
   6   6   3      215.14      173.43     18.48 o 
   7   6   3       13.74        9.86      7.95 o 
   8   6   3      101.38      108.35     23.23 o 
   9   6   3      287.48      255.21     25.69 o 
 -10   7   3      133.64       97.30     19.84 o 
  -9   7   3       13.39        6.54     12.72 o 
  -8   7   3      239.34      225.23     19.04 o 
  -7   7   3      290.14      351.09     20.67 o 
  -6   7   3        4.15       -2.24      5.88 o 
  -5   7   3     2919.99     3069.61     47.73 o 
  -4   7   3     2508.79     2708.83     36.19 o 
  -3   7   3     1160.89     1144.92     19.54 o 
  -2   7   3     3792.50     3643.62     42.58 o 
  -1   7   3     1459.60     1584.55     22.88 o 
   0   7   3     6954.46     6396.26     66.78 o 
   1   7   3     7477.12     7750.42     79.51 o 
   2   7   3     7246.53     7766.98     84.57 o 
   3   7   3     4792.95     5022.79     62.81 o 
   4   7   3      614.95      652.95     16.22 o 
   5   7   3     1005.77      975.64     24.74 o 
   6   7   3        7.29       -4.69      6.91 o 
   7   7   3      285.25      269.03     19.11 o 
   8   7   3      947.88      990.36     34.06 o 
   9   7   3        2.21       10.03     12.10 o 
 -10   8   3        0.15        2.77     16.32 o 
  -9   8   3       13.16       -3.06     11.14 o 
  -8   8   3       61.78       65.53     16.05 o 
  -7   8   3       98.66       58.02     10.12 o 
  -6   8   3      309.23      323.15     15.91 o 
  -5   8   3      123.67      190.03     12.23 o 
  -4   8   3      607.07      589.64     14.72 o 
  -3   8   3        9.72        6.97      3.84 o 
  -2   8   3     1550.17     1746.49     25.44 o 
  -1   8   3      846.69      798.40     15.38 o 
   0   8   3      122.66      174.70      7.77 o 
   1   8   3     3427.79     3847.32     45.38 o 
   2   8   3     1144.06     1108.37     27.37 o 
   3   8   3      119.40      171.06      9.12 o 
   4   8   3      359.83      430.29     14.04 o 
   5   8   3       51.70       73.51      9.44 o 
   6   8   3      641.67      689.17     25.92 o 
   7   8   3      216.65      250.31     18.71 o 
   8   8   3       25.71       19.89     13.05 o 
   9   8   3      145.01      148.77     26.05 o 
 -10   9   3       54.83       46.69     22.82 o 
  -9   9   3      139.04      142.44     20.93 o 
  -8   9   3      215.29      212.22     22.99 o 
  -7   9   3      162.20      160.02     15.77 o 
  -6   9   3        0.33       -0.27      7.38 o 
  -5   9   3      985.67      964.75     28.26 o 
  -4   9   3     1621.92     1684.36     27.23 o 
  -3   9   3       33.77       24.15      5.55 o 
  -2   9   3     1703.27     1717.15     33.00 o 
  -1   9   3      534.10      755.58     15.37 o 
   0   9   3     3152.82     3285.22     40.35 o 
   1   9   3      609.38      580.94     13.96 o 
   2   9   3     1632.14     1574.78     25.47 o 
   3   9   3     3820.90     3887.08     48.85 o 
   4   9   3      374.56      342.62     13.26 o 
   5   9   3     1191.39     1271.52     29.35 o 
   6   9   3      185.90      247.74     17.80 o 
   7   9   3      452.19      518.81     29.71 o 
   8   9   3      251.73      275.00     24.76 o 
   9   9   3       12.25       19.42     17.24 o 
  -9  10   3      225.65      228.59     47.24 o 
  -8  10   3      345.54      381.44     47.52 o 
  -7  10   3      325.51      294.21     24.31 o 
  -6  10   3     1990.14     2133.30     47.43 o 
  -5  10   3      176.69      206.67     15.76 o 
  -4  10   3     2230.31     2160.70     37.16 o 
  -3  10   3      470.72      416.68     12.49 o 
  -2  10   3     1418.90     1155.25     20.25 o 
  -1  10   3     2040.00     1781.66     26.51 o 
   0  10   3       22.73       24.80      4.61 o 
   1  10   3     9454.41     9618.83     98.69 o 
   2  10   3     1662.39     1614.49     26.43 o 
   3  10   3     2156.89     2156.57     32.99 o 
   4  10   3     3433.12     3034.72     43.15 o 
   5  10   3      346.43      384.25     18.00 o 
   6  10   3     1330.24     1320.83     36.57 o 
   7  10   3      869.24      805.62     80.74 o 
   8  10   3       77.59       53.68     33.79 o 
   9  10   3      348.80      328.78    112.53 o 
  -9  11   3        0.14       -4.37     12.71 o 
  -8  11   3       43.87       47.48     16.77 o 
  -7  11   3      127.08      127.87     15.43 o 
  -6  11   3      175.19      173.97     16.19 o 
  -5  11   3      890.51      937.34     29.29 o 
  -4  11   3      782.36      712.65     20.31 o 
  -3  11   3      232.28      235.64     12.32 o 
  -2  11   3        2.89        7.26      5.06 o 
  -1  11   3        0.81        6.73      4.09 o 
   0  11   3       44.45       73.15      7.51 o 
   1  11   3       37.43       40.00      5.75 o 
   2  11   3      291.72      338.94     16.39 o 
   3  11   3       96.21      135.66     15.29 o 
   4  11   3        0.40       -3.50      5.65 o 
   5  11   3        2.06        3.42      7.54 o 
   6  11   3      176.47      190.51     16.99 o 
   7  11   3       31.35       41.89     14.05 o 
   8  11   3        2.52       16.90     14.99 o 
   9  11   3        2.31      -13.47     14.35 o 
  -9  12   3      126.39      100.61     20.16 o 
  -8  12   3      162.32      144.01     20.81 o 
  -7  12   3      138.87      102.05     16.30 o 
  -6  12   3       13.27       25.46     14.95 o 
  -5  12   3      139.45      146.70     21.42 o 
  -4  12   3     1319.36     1231.05     72.82 o 
  -3  12   3     3980.20     4169.12     59.15 o 
  -2  12   3       58.78       77.77      8.55 o 
  -1  12   3     6534.16     6574.30     81.47 o 
   0  12   3        1.30       -0.63      4.12 o 
   1  12   3     1915.74     1712.52     34.09 o 
   2  12   3      847.52      834.43     23.98 o 
   3  12   3      270.61      280.19     14.40 o 
   4  12   3     1888.06     1939.94     37.46 o 
   5  12   3       86.94       67.07     12.77 o 
   6  12   3      325.98      393.79     22.41 o 
   7  12   3       56.81       94.67     21.69 o 
   8  12   3      176.28      208.61     50.33 o 
  -9  13   3        9.62       15.38     14.93 o 
  -8  13   3      345.51      328.42     51.40 o 
  -7  13   3      195.70      154.13     16.85 o 
  -6  13   3      336.50      321.58     21.01 o 
  -5  13   3       79.03       73.83     19.81 o 
  -4  13   3      256.19      259.05     25.85 o 
  -3  13   3     2379.93     2492.14     43.67 o 
  -2  13   3     3754.58     3612.97     53.67 o 
  -1  13   3       56.38       37.23      7.14 o 
   0  13   3     3174.85     3123.20     47.12 o 
   1  13   3      338.68      372.07     15.33 o 
   2  13   3     1236.69     1310.89     28.72 o 
   3  13   3     2106.05     1932.31     37.28 o 
   4  13   3        1.20       11.85      7.28 o 
   5  13   3     1270.46     1296.76     52.51 o 
   6  13   3      115.90      113.97     21.18 o 
   7  13   3        1.58       16.73     12.78 o 
   8  13   3       71.20       72.57     21.36 o 
  -8  14   3       12.83       16.07     13.38 o 
  -7  14   3       41.51       10.80     13.04 o 
  -6  14   3       75.48       59.78     14.33 o 
  -5  14   3       19.68       17.87      8.42 o 
  -4  14   3       52.31       68.20     11.04 o 
  -3  14   3      967.40     1016.87     25.77 o 
  -2  14   3      399.05      272.87     16.93 o 
  -1  14   3       35.44       29.86      9.54 o 
   0  14   3      337.96      312.38     17.55 o 
   1  14   3      229.16      258.92     21.75 o 
   2  14   3       10.18        3.48      6.00 o 
   3  14   3       17.27       -0.98      6.24 o 
   4  14   3        1.56        3.54      6.55 o 
   5  14   3        9.08       -0.39     12.09 o 
   6  14   3       62.58       39.66     11.57 o 
   7  14   3      119.37       97.02     18.18 o 
   8  14   3       69.24       48.83     20.66 o 
  -8  15   3      351.29      291.40     23.81 o 
  -7  15   3       87.53       86.16     14.68 o 
  -6  15   3      212.84      245.40     19.85 o 
  -5  15   3      445.42      504.86     29.75 o 
  -4  15   3       30.34       43.27     10.14 o 
  -3  15   3     1761.29     1624.51     34.20 o 
  -2  15   3     3807.63     3956.58     68.19 o 
  -1  15   3       19.52       67.16     10.80 o 
   0  15   3     2915.49     2909.60     55.20 o 
   1  15   3      469.42      537.99     23.16 o 
   2  15   3      670.82      703.14     25.63 o 
   3  15   3     1345.10     1441.64     32.87 o 
   4  15   3      148.32      163.56     13.71 o 
   5  15   3      220.41      276.87     20.35 o 
   6  15   3      285.40      369.01     24.53 o 
   7  15   3        3.66      -11.73     11.51 o 
  -8  16   3       28.39       13.49     12.70 o 
  -7  16   3      228.17      206.61     25.35 o 
  -6  16   3      198.47      177.84     18.51 o 
  -5  16   3       12.27       10.19      9.24 o 
  -4  16   3      488.82      531.40     24.87 o 
  -3  16   3        3.84        4.01      9.07 o 
  -2  16   3      432.34      511.91     26.19 o 
  -1  16   3     2643.68     2629.00     63.51 o 
   0  16   3        0.24        1.91      7.32 o 
   1  16   3     1112.23     1136.30     32.93 o 
   2  16   3      459.00      463.29     22.57 o 
   3  16   3       75.79       89.74     14.58 o 
   4  16   3      186.71      175.36     19.45 o 
   5  16   3        5.72       16.17      9.89 o 
   6  16   3      183.85      218.89     20.32 o 
   7  16   3      348.29      306.78     35.84 o 
  -7  17   3       20.48       41.55     13.71 o 
  -6  17   3       37.76       24.28     11.31 o 
  -5  17   3      156.43      160.08     17.54 o 
  -4  17   3       37.52       14.62     14.43 o 
  -3  17   3      690.60      708.93     27.77 o 
  -2  17   3       24.03       27.24      9.49 o 
  -1  17   3      354.67      432.46     22.02 o 
   0  17   3      360.17      463.36     23.22 o 
   1  17   3       35.15        8.02      7.71 o 
   2  17   3        4.37       -1.48      7.61 o 
   3  17   3       99.44      106.93     14.95 o 
   4  17   3       19.51        2.50     10.23 o 
   5  17   3      227.40      183.23     21.80 o 
   6  17   3       34.56       42.01     13.25 o 
   7  17   3       24.48       43.73     20.51 o 
  -7  18   3       55.51       69.55     21.26 o 
  -6  18   3      729.72      832.67     46.11 o 
  -5  18   3       43.20       46.61     14.20 o 
  -4  18   3      365.53      433.04     30.86 o 
  -3  18   3      335.95      337.70     42.95 o 
  -2  18   3     1037.12     1092.55     34.16 o 
  -1  18   3      245.84      215.56     22.45 o 
   0  18   3      127.96      159.64     16.20 o 
   1  18   3      446.85      477.76     36.65 o 
   2  18   3      335.32      389.06     27.99 o 
   3  18   3       88.00      114.34     14.28 o 
   4  18   3      669.15      702.16     36.00 o 
   5  18   3        6.12      -12.86     10.25 o 
   6  18   3      218.17      212.40     27.99 o 
  -6  19   3       33.86       40.00     16.60 o 
  -5  19   3      266.68      311.17     33.88 o 
  -4  19   3       22.01       38.26     13.12 o 
  -3  19   3      101.45       95.45     16.71 o 
  -2  19   3      365.08      380.01     23.34 o 
  -1  19   3      109.06      117.32     14.49 o 
   0  19   3      565.80      650.82     28.39 o 
   1  19   3       88.76       66.59     13.00 o 
   2  19   3      177.20      190.89     17.73 o 
   3  19   3      378.10      413.47     24.47 o 
   4  19   3        7.97        9.54     13.85 o 
   5  19   3       32.72       -4.89     16.31 o 
   6  19   3       10.44       19.86     14.27 o 
  -6  20   3      227.97      217.05     26.11 o 
  -5  20   3       66.78       42.11     15.86 o 
  -4  20   3       84.43       63.34     15.76 o 
  -3  20   3        3.58       10.17     16.31 o 
  -2  20   3       10.92        8.74      9.30 o 
  -1  20   3      251.17      235.41     19.30 o 
   0  20   3        2.35       -2.56      7.91 o 
   1  20   3       54.41       46.97     11.03 o 
   2  20   3      136.20      123.66     15.90 o 
   3  20   3      304.03      321.07     23.26 o 
   4  20   3        7.07       11.80     12.23 o 
   5  20   3        4.61      -14.27     11.28 o 
  -5  21   3      761.71      753.26     59.76 o 
  -4  21   3       44.52       50.78     15.40 o 
  -3  21   3      399.40      348.95     42.32 o 
  -2  21   3     1046.41     1062.24     36.80 o 
  -1  21   3        0.36        7.05      8.87 o 
   0  21   3      654.00      647.34     31.50 o 
   1  21   3      207.81      218.65     20.28 o 
   2  21   3      979.69      945.90     62.49 o 
   3  21   3      424.05      411.60     26.41 o 
   4  21   3        6.82        5.07     14.55 o 
   5  21   3      226.42      218.40     34.45 o 
  -5  22   3        0.44       -7.25     12.98 o 
  -4  22   3       40.11       47.25     16.33 o 
  -3  22   3      131.18      124.19     35.95 o 
  -2  22   3      131.78       97.77     26.46 o 
  -1  22   3      225.95      194.14     19.44 o 
   0  22   3        1.71       -1.99      9.25 o 
   1  22   3       95.53      145.70     18.09 o 
   2  22   3        7.57        4.28      9.98 o 
   3  22   3       23.60       21.19     11.63 o 
   4  22   3       11.90       -4.01     12.56 o 
  -4  23   3       21.51       11.17     13.91 o 
  -3  23   3      523.44      475.70     39.25 o 
  -2  23   3      251.72      180.56     19.23 o 
  -1  23   3        5.42       14.49     11.92 o 
   0  23   3      190.20      160.97     18.57 o 
   1  23   3      191.12      188.76     34.00 o 
   2  23   3      140.07      164.94     19.69 o 
   3  23   3      584.84      552.97     31.37 o 
  -2  24   3       32.39        3.34     13.45 o 
  -1  24   3      279.28      310.66     24.74 o 
   0  24   3       59.72       90.65     16.38 o 
   1  24   3      185.92      204.27     21.71 o 
   2  24   3      377.28      364.60     27.23 o 
 -10   0   4       22.52       -4.86     14.57 o 
  -9   0   4      654.55      641.93     43.68 o 
  -8   0   4        2.28       -4.86     11.38 o 
  -7   0   4     2363.99     2318.85     71.97 o 
  -6   0   4     1561.20     1716.97     56.94 o 
  -5   0   4       52.11       76.89     22.23 o 
  -4   0   4     2940.12     2588.04     65.36 o 
  -3   0   4     4164.77     3584.06     57.70 o 
  -2   0   4     8683.47     8548.25    119.66 o 
  -1   0   4     2161.26     2211.59     39.12 o 
   0   0   4     3435.16     2876.90     47.66 o 
   1   0   4      591.25      400.73     12.99 o 
   2   0   4        9.43       18.96      8.02 o 
   3   0   4       78.05       15.21      8.28 o 
   4   0   4     2414.66     2357.29     63.78 o 
   5   0   4      382.63      303.68     34.85 o 
   6   0   4     2198.19     2156.05     66.96 o 
   7   0   4      684.20      660.24     39.38 o 
   8   0   4      160.82      202.10     54.32 o 
   9   0   4      223.90      238.60     33.05 o 
 -10   1   4       53.16       65.32     15.14 o 
  -9   1   4       27.78       23.48     10.94 o 
  -8   1   4       46.33       51.82     11.99 o 
  -7   1   4       21.94       -9.65      7.07 o 
  -6   1   4      177.59      179.45     15.11 o 
  -5   1   4      288.54      263.26     15.71 o 
  -4   1   4       98.46      156.72      8.47 o 
  -3   1   4       19.85       23.04      4.34 o 
  -2   1   4     1195.02     1345.49     19.41 o 
  -1   1   4      168.17      165.63      6.67 o 
   0   1   4     1525.20     1878.47     24.50 o 
   1   1   4        9.54       -4.25      2.91 o 
   2   1   4     1169.47     1567.23     30.89 o 
   3   1   4       92.40      152.49     11.30 o 
   4   1   4      452.60      384.35     17.69 o 
   5   1   4      938.06      835.70     35.44 o 
   6   1   4       33.04       19.08      7.79 o 
   7   1   4       93.40      106.14     13.59 o 
   8   1   4       13.65       20.52      9.53 o 
   9   1   4       10.35       12.25     10.47 o 
 -10   2   4        1.28        2.14     10.86 o 
  -9   2   4       24.74       24.66     10.87 o 
  -8   2   4       59.42       38.76     11.26 o 
  -7   2   4      848.55      851.10     30.34 o 
  -6   2   4      315.09      325.35     18.85 o 
  -5   2   4       15.50       23.94      5.68 o 
  -4   2   4       19.49       39.91      5.95 o 
  -3   2   4      377.86      481.71     13.27 o 
  -2   2   4     5321.17     5096.35     54.16 o 
  -1   2   4     2559.16     2242.59     28.48 o 
   0   2   4     1889.11     2327.26     28.84 o 
   1   2   4     1712.70     1824.05     30.46 o 
   2   2   4      258.26      242.81      9.29 o 
   3   2   4       35.22       51.70      5.68 o 
   4   2   4      682.89      556.97     29.22 o 
   5   2   4       38.78       30.10      8.80 o 
   6   2   4      774.00      883.43     28.91 o 
   7   2   4      385.67      407.53     23.04 o 
   8   2   4       11.48       19.29      9.09 o 
   9   2   4      124.79      136.05     17.91 o 
 -10   3   4      143.24      219.40     27.34 o 
  -9   3   4       10.25        1.64      9.21 o 
  -8   3   4      432.89      408.35     23.90 o 
  -7   3   4      142.82      209.59     17.41 o 
  -6   3   4     1431.52     1387.00     73.19 o 
  -5   3   4      276.93      295.12     14.03 o 
  -4   3   4      104.70       99.00      8.07 o 
  -3   3   4     8399.18     8299.25    127.82 o 
  -2   3   4     1409.97     1161.80     17.90 o 
  -1   3   4     2013.44     1871.75     24.97 o 
   0   3   4     3662.59     3670.51     41.48 o 
   1   3   4     3269.48     3048.69     35.75 o 
   2   3   4     2549.77     2371.82     34.76 o 
   3   3   4     2975.85     2777.58     56.75 o 
   4   3   4      501.70      476.45     26.18 o 
   5   3   4     3345.48     3205.25     58.29 o 
   6   3   4      141.35      185.86     17.39 o 
   7   3   4      451.37      561.16     26.17 o 
   8   3   4      144.82      164.66     17.48 o 
   9   3   4      269.51      295.21     23.57 o 
 -10   4   4        0.03        4.17     11.14 o 
  -9   4   4        1.59        5.26      9.63 o 
  -8   4   4       38.97       23.98     10.22 o 
  -7   4   4       27.08       26.12      9.38 o 
  -6   4   4        0.76       -8.36      6.82 o 
  -5   4   4       67.31       67.07      8.26 o 
  -4   4   4     2846.29     2704.90     41.12 o 
  -3   4   4     6330.35     6994.31     82.20 o 
  -2   4   4     1497.07     1383.40     20.59 o 
  -1   4   4       11.52        9.52      3.32 o 
   0   4   4      306.72      387.06     10.24 o 
   1   4   4      328.76      373.91     15.59 o 
   2   4   4     2755.10     2786.29     39.74 o 
   3   4   4      370.97      464.85     14.97 o 
   4   4   4      688.37      703.07     24.77 o 
   5   4   4      131.66      132.95     17.75 o 
   6   4   4        9.97       12.68      8.50 o 
   7   4   4        4.36        6.24      7.90 o 
   8   4   4      255.77      256.77     20.54 o 
   9   4   4       24.34       17.78     15.62 o 
 -10   5   4       69.69       51.54     22.13 o 
  -9   5   4        2.83        4.77     10.06 o 
  -8   5   4      403.15      339.60     22.12 o 
  -7   5   4       38.03       22.72     12.16 o 
  -6   5   4       38.27       10.94      7.91 o 
  -5   5   4      750.46      712.43     22.56 o 
  -4   5   4     1499.36     1571.44     29.31 o 
  -3   5   4     7076.49     7378.04     86.51 o 
  -2   5   4     2279.98     2431.96     33.61 o 
  -1   5   4     2083.95     1963.98     26.68 o 
   0   5   4     6537.76     6027.69     63.57 o 
   1   5   4     1706.06     1662.29     24.08 o 
   2   5   4     9770.43     9271.08     93.74 o 
   3   5   4     5190.35     5193.50     62.50 o 
   4   5   4     2027.40     1899.62     34.10 o 
   5   5   4      951.16      972.76     29.05 o 
   6   5   4      203.93      222.05     17.09 o 
   7   5   4       18.91       42.20     10.50 o 
   8   5   4       63.94       75.79     13.47 o 
   9   5   4        0.52        6.22     10.14 o 
 -10   6   4        2.98      -15.45     10.30 o 
  -9   6   4      231.10      200.47     20.63 o 
  -8   6   4        1.32        5.40      8.91 o 
  -7   6   4       27.36       20.29      9.43 o 
  -6   6   4      867.24      890.99     24.24 o 
  -5   6   4      346.47      434.77     17.44 o 
  -4   6   4    11005.84    11069.84    125.45 o 
  -3   6   4     2962.55     2814.62     41.63 o 
  -2   6   4     8855.85     9317.95     93.85 o 
  -1   6   4     4661.87     4203.34     47.94 o 
   0   6   4     2124.47     2224.10     29.78 o 
   1   6   4     5478.60     5209.27     57.45 o 
   2   6   4     5067.69     4878.61     55.34 o 
   3   6   4     5885.58     6785.52     73.84 o 
   4   6   4     1942.12     1844.27     36.65 o 
   5   6   4        6.60        5.73      7.00 o 
   6   6   4      132.37      160.86     15.40 o 
   7   6   4       27.00       20.20      9.51 o 
   8   6   4        2.71        7.18      9.54 o 
   9   6   4      201.40      206.17     32.76 o 
 -10   7   4        7.21       17.14     14.66 o 
  -9   7   4        0.05      -10.59     11.85 o 
  -8   7   4       64.26       40.51     11.66 o 
  -7   7   4      267.78      228.89     18.48 o 
  -6   7   4      265.47      324.42     23.03 o 
  -5   7   4       21.36        7.89      6.57 o 
  -4   7   4      770.33      886.09     32.03 o 
  -3   7   4       35.42       12.40      4.24 o 
  -2   7   4        1.84        5.86      4.49 o 
  -1   7   4      442.07      396.57     11.17 o 
   0   7   4      254.01      267.69      9.69 o 
   1   7   4       29.01       13.20      4.21 o 
   2   7   4      382.34      479.81     12.97 o 
   3   7   4      186.31      177.69      9.10 o 
   4   7   4       10.01        6.92      5.91 o 
   5   7   4       51.92       48.73      9.87 o 
   6   7   4      305.20      305.05     19.81 o 
   7   7   4        0.26        8.55      8.38 o 
   8   7   4       64.30       35.41     11.90 o 
   9   7   4        0.62       -6.98     11.88 o 
 -10   8   4       17.94       18.34     15.34 o 
  -9   8   4      252.35      261.78     40.17 o 
  -8   8   4      138.96      128.77     25.09 o 
  -7   8   4     1689.99     1712.40     43.44 o 
  -6   8   4      622.40      671.30     23.05 o 
  -5   8   4      156.25      160.87     13.73 o 
  -4   8   4     6073.39     6168.87     78.69 o 
  -3   8   4     1086.31     1266.32     21.87 o 
  -2   8   4     1001.85      861.73     17.14 o 
  -1   8   4     3569.85     3438.04     42.19 o 
   0   8   4     1531.33     1596.46     24.95 o 
   1   8   4     5603.00     5588.04     62.42 o 
   2   8   4      373.08      438.30     12.92 o 
   3   8   4     2022.11     1746.72     28.37 o 
   4   8   4     2177.47     2275.51     40.05 o 
   5   8   4      318.15      274.62     19.34 o 
   6   8   4      564.37      596.71     25.96 o 
   7   8   4      175.57      213.17     18.51 o 
   8   8   4      237.20      218.98     23.79 o 
   9   8   4      143.09      169.46     28.88 o 
  -9   9   4        7.44       12.72     13.37 o 
  -8   9   4      613.04      547.68     33.52 o 
  -7   9   4       77.88       48.41     14.44 o 
  -6   9   4     1230.73     1265.57     35.35 o 
  -5   9   4     1590.87     1744.51     34.75 o 
  -4   9   4       89.41       76.16      8.74 o 
  -3   9   4     1420.54     1349.76     24.98 o 
  -2   9   4     1571.88     1443.62     23.80 o 
  -1   9   4      668.57      680.76     18.63 o 
   0   9   4     2378.11     2119.61     32.56 o 
   1   9   4      236.51      180.99      9.15 o 
   2   9   4     2177.17     2308.57     33.72 o 
   3   9   4     1473.41     1417.13     45.77 o 
   4   9   4      666.63      634.33     20.30 o 
   5   9   4      911.72     1010.11     30.59 o 
   6   9   4       35.08       11.53     12.75 o 
   7   9   4      313.04      329.23     26.08 o 
   8   9   4       52.28       62.94     15.68 o 
   9   9   4        2.07        6.78     15.23 o 
  -9  10   4       70.64       82.14     18.93 o 
  -8  10   4        8.19       12.08     12.61 o 
  -7  10   4        0.98       -1.72     10.09 o 
  -6  10   4      203.17      264.19     18.58 o 
  -5  10   4       16.62       18.47      8.31 o 
  -4  10   4        8.75        5.89      7.44 o 
  -3  10   4      653.84      642.44     18.62 o 
  -2  10   4      127.42      121.02      8.05 o 
  -1  10   4      360.36      389.27     12.36 o 
   0  10   4      919.62     1042.15     20.21 o 
   1  10   4       89.31      127.00      8.42 o 
   2  10   4       75.36       75.27      7.60 o 
   3  10   4      278.24      248.27     11.75 o 
   4  10   4      115.37       94.21     10.47 o 
   5  10   4      754.96      733.62     24.43 o 
   6  10   4      343.98      369.44     25.83 o 
   7  10   4       97.29       74.97     24.40 o 
   8  10   4       52.36       85.58     17.65 o 
  -9  11   4       10.69       21.25     15.00 o 
  -8  11   4      654.48      630.87     36.22 o 
  -7  11   4      616.15      673.81     52.96 o 
  -6  11   4      650.59      532.10     31.00 o 
  -5  11   4     3459.04     3457.97     63.78 o 
  -4  11   4       46.63       56.04     10.17 o 
  -3  11   4     2852.24     2771.22     44.15 o 
  -2  11   4     1725.83     1671.65     34.30 o 
  -1  11   4     1841.92     1843.36     29.05 o 
   0  11   4     2684.01     2541.55     36.40 o 
   1  11   4      415.47      476.42     14.42 o 
   2  11   4     2923.45     2669.26     38.58 o 
   3  11   4     1753.55     1808.38     34.94 o 
   4  11   4     1108.16     1137.68     39.07 o 
   5  11   4     1338.87     1283.32     41.23 o 
   6  11   4      115.29      111.02     17.25 o 
   7  11   4      388.79      358.13     27.61 o 
   8  11   4      126.30      108.77     19.04 o 
  -9  12   4       80.31       86.61     22.01 o 
  -8  12   4       14.14        1.35     13.00 o 
  -7  12   4      287.79      286.43     21.16 o 
  -6  12   4      919.19      910.63     31.34 o 
  -5  12   4      506.24      476.44     29.58 o 
  -4  12   4     2375.89     2429.45     50.12 o 
  -3  12   4       12.25       -0.55      6.59 o 
  -2  12   4      869.69      976.76     26.64 o 
  -1  12   4     2531.90     2645.30     42.45 o 
   0  12   4      185.14      250.37     16.84 o 
   1  12   4      491.40      473.24     14.75 o 
   2  12   4      199.74      225.44     11.53 o 
   3  12   4      245.86      275.80     21.14 o 
   4  12   4      224.41      225.81     17.04 o 
   5  12   4      632.23      685.73     32.39 o 
   6  12   4      186.61      196.65     21.71 o 
   7  12   4      374.97      441.37     30.28 o 
   8  12   4        4.82       13.49     13.14 o 
  -9  13   4        0.25       -9.14     12.91 o 
  -8  13   4       76.73       48.66     16.15 o 
  -7  13   4        2.45        0.39      9.57 o 
  -6  13   4        0.90       -3.03      7.92 o 
  -5  13   4      187.83      190.08     16.82 o 
  -4  13   4     1270.56     1441.28     37.37 o 
  -3  13   4      829.61      966.37     29.47 o 
  -2  13   4      718.27      904.62     29.37 o 
  -1  13   4     1610.09     1816.80     34.24 o 
   0  13   4     1777.71     1807.19     33.76 o 
   1  13   4      153.01      149.76     11.37 o 
   2  13   4      158.77      154.73     16.73 o 
   3  13   4      786.81      830.63     23.78 o 
   4  13   4      273.00      313.80     19.70 o 
   5  13   4      167.02      183.26     19.24 o 
   6  13   4      426.37      469.21     44.38 o 
   7  13   4        2.88        6.03     12.02 o 
   8  13   4        1.08      -11.72     12.32 o 
  -8  14   4        1.26       -6.05     12.32 o 
  -7  14   4      584.28      542.50     28.16 o 
  -6  14   4      314.60      319.93     21.82 o 
  -5  14   4      289.76      261.39     19.17 o 
  -4  14   4      317.01      313.39     22.64 o 
  -3  14   4      218.82      160.90     12.54 o 
  -2  14   4     2727.19     2744.07     45.92 o 
  -1  14   4     3414.04     3345.14     56.99 o 
   0  14   4       14.80       41.28      9.18 o 
   1  14   4     4190.96     4324.51     71.66 o 
   2  14   4      339.56      374.89     17.03 o 
   3  14   4      590.74      615.09     21.80 o 
   4  14   4     1256.21     1198.77     35.38 o 
   5  14   4       91.93       92.60     13.98 o 
   6  14   4      394.60      393.37     28.82 o 
   7  14   4       65.08       53.72     16.02 o 
  -8  15   4       51.93       54.97     17.02 o 
  -7  15   4       15.59        7.10     10.52 o 
  -6  15   4      333.79      281.07     21.59 o 
  -5  15   4        3.86       13.04      9.17 o 
  -4  15   4        1.32        4.50      7.84 o 
  -3  15   4       11.55       17.44      8.52 o 
  -2  15   4       44.03       53.21     10.24 o 
  -1  15   4      638.43      613.34     30.50 o 
   0  15   4     2649.20     2712.23     53.45 o 
   1  15   4        4.14        9.77      7.48 o 
   2  15   4      519.20      534.39     23.48 o 
   3  15   4        8.00        0.47      6.78 o 
   4  15   4       50.50       52.20     12.86 o 
   5  15   4       92.75       97.32     18.57 o 
   6  15   4       60.74       48.11     14.99 o 
   7  15   4       71.34       53.85     15.97 o 
  -8  16   4       15.13       26.08     22.10 o 
  -7  16   4       44.22       63.25     14.22 o 
  -6  16   4      123.62       88.47     14.68 o 
  -5  16   4      146.84       74.20     13.08 o 
  -4  16   4      291.97      277.31     19.78 o 
  -3  16   4       84.65       68.64     13.42 o 
  -2  16   4     1029.96     1029.23     31.51 o 
  -1  16   4       16.96       11.88      8.02 o 
   0  16   4      100.46      166.44     15.75 o 
   1  16   4        4.67       -5.51      7.00 o 
   2  16   4      301.50      317.95     23.82 o 
   3  16   4      214.25      288.05     40.83 o 
   4  16   4      206.61      216.90     21.64 o 
   5  16   4      310.92      308.19     24.46 o 
   6  16   4      254.24      291.42     32.48 o 
   7  16   4        8.43       16.65     14.04 o 
  -7  17   4      100.76       70.42     15.18 o 
  -6  17   4      122.25      104.86     16.04 o 
  -5  17   4      490.11      514.03     26.83 o 
  -4  17   4       11.42        0.32      9.69 o 
  -3  17   4      535.53      611.47     36.63 o 
  -2  17   4      293.56      321.04     20.19 o 
  -1  17   4      897.14      981.16     31.33 o 
   0  17   4      319.79      260.10     18.21 o 
   1  17   4      172.70      160.94     19.70 o 
   2  17   4      384.47      453.92     25.79 o 
   3  17   4      197.13      229.60     22.09 o 
   4  17   4      157.42      183.10     22.73 o 
   5  17   4      610.46      608.83     39.97 o 
   6  17   4       11.42       14.92     16.55 o 
  -7  18   4        0.16       -6.00     10.64 o 
  -6  18   4        3.38      -14.40     11.51 o 
  -5  18   4      121.34      179.85     25.50 o 
  -4  18   4      195.99      184.63     22.13 o 
  -3  18   4       49.70       41.52     12.65 o 
  -2  18   4      143.36      114.85     14.35 o 
  -1  18   4       44.80       39.21     11.00 o 
   0  18   4        2.23       -9.06      7.04 o 
   1  18   4      183.61      235.55     21.76 o 
   2  18   4       40.37       42.03     10.97 o 
   3  18   4        3.34       -8.39      8.43 o 
   4  18   4      221.55      179.70     22.13 o 
   5  18   4       27.07       27.07     13.30 o 
   6  18   4       17.46       18.98     18.80 o 
  -6  19   4       70.66       73.48     18.85 o 
  -5  19   4      275.81      310.37     28.03 o 
  -4  19   4       24.99       27.83     13.32 o 
  -3  19   4      106.98      135.20     19.73 o 
  -2  19   4      159.55      104.58     14.51 o 
  -1  19   4       36.19       30.79     10.56 o 
   0  19   4      374.49      334.14     29.10 o 
   1  19   4        0.15        5.09      8.58 o 
   2  19   4       81.24       99.08     14.72 o 
   3  19   4        3.99       13.42     11.66 o 
   4  19   4      245.90      238.64     24.70 o 
   5  19   4      110.12      118.08     19.78 o 
  -6  20   4       32.89       26.35     15.52 o 
  -5  20   4       31.70       30.74     19.86 o 
  -4  20   4      548.84      427.28     31.79 o 
  -3  20   4       42.46       28.99     13.50 o 
  -2  20   4      275.90      272.70     20.92 o 
  -1  20   4      332.31      308.93     22.00 o 
   0  20   4      151.35      158.30     17.19 o 
   1  20   4      391.05      401.16     24.59 o 
   2  20   4       14.29        1.97      9.43 o 
   3  20   4      367.80      420.41     31.09 o 
   4  20   4      330.84      340.39     46.99 o 
   5  20   4       17.64       17.50     15.50 o 
  -5  21   4       11.34        6.76     12.36 o 
  -4  21   4        3.50       -1.72     12.36 o 
  -3  21   4        3.61        1.91     11.21 o 
  -2  21   4       34.88       56.09     23.21 o 
  -1  21   4        4.39        9.67     10.06 o 
   0  21   4       22.94       18.08      9.83 o 
   1  21   4        1.21        8.08     10.02 o 
   2  21   4       10.08       17.92     10.90 o 
   3  21   4       30.77        3.94     12.54 o 
   4  21   4        0.64       -4.23     11.81 o 
  -4  22   4      254.03      279.96     31.21 o 
  -3  22   4       24.64       10.59     14.65 o 
  -2  22   4      202.66      234.72     28.29 o 
  -1  22   4      468.94      507.91     28.63 o 
   0  22   4      102.26      104.17     18.71 o 
   1  22   4      606.49      623.86     31.13 o 
   2  22   4       25.67       34.26     13.64 o 
   3  22   4      628.02      707.48     40.52 o 
  -3  23   4       47.00       41.99     24.52 o 
  -2  23   4       11.31        5.92     12.32 o 
  -1  23   4       48.49       34.76     13.65 o 
   0  23   4      552.67      612.74     31.86 o 
   1  23   4        6.94       -1.42     10.57 o 
   2  23   4      449.33      497.56     34.07 o 
  -1  24   4       35.46       32.64     13.55 o 
   0  24   4        8.20        8.45     11.74 o 
 -10   1   5       72.63       59.54     15.58 o 
  -9   1   5      261.75      280.08     23.05 o 
  -8   1   5      923.30      989.47     34.61 o 
  -7   1   5       48.03       27.10     14.32 o 
  -6   1   5      577.34      578.11     24.50 o 
  -5   1   5      104.43      115.78     12.33 o 
  -4   1   5       92.84      101.61      7.68 o 
  -3   1   5     3907.02     3543.19     41.90 o 
  -2   1   5      758.37      694.46     17.42 o 
  -1   1   5     4015.68     3733.91     43.50 o 
   0   1   5     1400.82     1405.05     21.51 o 
   1   1   5      455.82      491.58     11.16 o 
   2   1   5      371.62      330.48     26.42 o 
   3   1   5       24.26       22.11      6.92 o 
   4   1   5     2158.53     2104.76     63.62 o 
   5   1   5     1691.22     1807.87     42.02 o 
   6   1   5      381.52      356.24     21.06 o 
   7   1   5      690.04      699.63     29.77 o 
   8   1   5       32.40       33.87     11.42 o 
   9   1   5      337.72      346.24     29.43 o 
 -10   2   5       92.28       99.79     17.21 o 
  -9   2   5      217.91      264.93     22.36 o 
  -8   2   5       77.58       88.85     13.72 o 
  -7   2   5      154.77      163.70     16.51 o 
  -6   2   5      207.59      233.25     17.16 o 
  -5   2   5      462.25      396.86     21.32 o 
  -4   2   5      679.01      647.42     23.76 o 
  -3   2   5       64.19       92.80      7.51 o 
  -2   2   5     4821.85     4848.49     53.73 o 
  -1   2   5      337.61      321.28     10.05 o 
   0   2   5     1873.65     1817.22     25.75 o 
   1   2   5      214.49      250.33      8.36 o 
   2   2   5      119.50       95.32      7.09 o 
   3   2   5     1485.46     1586.56     34.98 o 
   4   2   5       22.07       19.55      7.55 o 
   5   2   5     1305.45     1277.38     34.62 o 
   6   2   5      721.42      748.42     27.99 o 
   7   2   5       87.50       81.16     13.24 o 
   8   2   5      209.33      199.39     19.41 o 
   9   2   5      101.61      138.74     22.92 o 
 -10   3   5        0.38      -14.71      9.92 o 
  -9   3   5        3.13       10.98     10.38 o 
  -8   3   5      134.05      113.29     22.54 o 
  -7   3   5       33.26       31.82      9.91 o 
  -6   3   5        9.08       -6.76      9.04 o 
  -5   3   5        9.21        3.39      8.82 o 
  -4   3   5       31.22       46.06      6.58 o 
  -3   3   5      305.42      290.43     17.39 o 
  -2   3   5     1829.52     2117.70     28.84 o 
  -1   3   5      976.90     1097.23     18.82 o 
   0   3   5     1420.80     1570.99     23.54 o 
   1   3   5       58.97       14.83      4.86 o 
   2   3   5       70.81      169.84      9.19 o 
   3   3   5      329.28      289.65     11.87 o 
   4   3   5      213.38      263.67     16.60 o 
   5   3   5      166.34      143.17     14.55 o 
   6   3   5       80.28       63.18     17.62 o 
   7   3   5        1.99        4.58      8.03 o 
   8   3   5       74.20       54.79     16.36 o 
   9   3   5        2.24       12.18     10.72 o 
 -10   4   5       85.17       99.08     17.06 o 
  -9   4   5      311.33      307.87     23.88 o 
  -8   4   5      121.63       61.13     17.79 o 
  -7   4   5      787.22      685.39     28.05 o 
  -6   4   5       64.89       48.71     10.48 o 
  -5   4   5       57.39       27.93     11.91 o 
  -4   4   5      279.61      271.10     12.66 o 
  -3   4   5      504.33      578.18     22.15 o 
  -2   4   5    11394.41    11087.75    110.05 o 
  -1   4   5     4225.93     4110.84     47.63 o 
   0   4   5    10696.69    10606.99    105.44 o 
   1   4   5     3465.84     3138.07     38.70 o 
   2   4   5     2583.23     2823.02     48.39 o 
   3   4   5     1247.35     1092.99     26.76 o 
   4   4   5     1134.38      945.39     28.16 o 
   5   4   5      676.96      700.20     25.77 o 
   6   4   5      529.99      558.88     25.46 o 
   7   4   5        2.26       11.84      9.11 o 
   8   4   5       89.74      112.54     15.67 o 
   9   4   5       46.43       41.11     12.53 o 
 -10   5   5        5.48      -14.87      9.91 o 
  -9   5   5        4.34       -5.43      9.65 o 
  -8   5   5       37.80       35.56     10.60 o 
  -7   5   5       10.33        8.85      8.80 o 
  -6   5   5       37.78       32.41      9.65 o 
  -5   5   5      238.75      239.41     13.41 o 
  -4   5   5      175.04      171.85     10.95 o 
  -3   5   5      512.34      494.56     15.44 o 
  -2   5   5      253.14      227.23      9.02 o 
  -1   5   5    12572.60    13821.32    134.33 o 
   0   5   5       58.55       87.50      6.46 o 
   1   5   5     3770.30     3613.32     43.76 o 
   2   5   5     3132.77     2981.32     37.95 o 
   3   5   5        9.17        9.18      5.28 o 
   4   5   5      897.80      927.78     38.75 o 
   5   5   5       38.82       20.17      8.84 o 
   6   5   5      281.89      319.90     20.58 o 
   7   5   5      325.31      390.33     23.70 o 
   8   5   5       92.59       98.46     16.78 o 
   9   5   5        1.19       -3.83     10.54 o 
 -10   6   5        2.38       11.12     15.13 o 
  -9   6   5       73.07       53.13     13.36 o 
  -8   6   5       32.38       13.30      9.89 o 
  -7   6   5     1013.45      943.24     32.34 o 
  -6   6   5       20.38        6.64      8.58 o 
  -5   6   5     1044.60     1050.78     41.93 o 
  -4   6   5       71.97       92.43     14.14 o 
  -3   6   5        5.92        9.03      3.47 o 
  -2   6   5      353.06      344.80     11.44 o 
  -1   6   5     4331.04     4989.22     56.56 o 
   0   6   5      265.96      301.26     10.60 o 
   1   6   5      536.53      505.29     13.16 o 
   2   6   5      474.92      431.89     23.93 o 
   3   6   5      320.07      278.27     13.57 o 
   4   6   5     1660.23     1678.71     38.98 o 
   5   6   5        4.83       -0.27      7.27 o 
   6   6   5      302.44      356.97     21.55 o 
   7   6   5       27.02       21.07     10.00 o 
   8   6   5       41.70       23.20     11.08 o 
   9   6   5       14.88        7.41     11.62 o 
 -10   7   5      105.67       60.28     17.75 o 
  -9   7   5        1.01        1.32     12.74 o 
  -8   7   5      826.99      814.57     32.67 o 
  -7   7   5      181.35      164.76     16.81 o 
  -6   7   5     4529.42     4630.15    102.58 o 
  -5   7   5     1511.49     1550.37     32.57 o 
  -4   7   5      874.26      971.67     23.89 o 
  -3   7   5     2226.50     2159.65     30.97 o 
  -2   7   5       96.10      123.29      7.65 o 
  -1   7   5     4084.43     3951.53     47.73 o 
   0   7   5     4378.42     3832.05     46.74 o 
   1   7   5     1808.23     1789.67     27.74 o 
   2   7   5     3024.30     2822.46     38.14 o 
   3   7   5     1357.38     1456.07     29.57 o 
   4   7   5     1143.46     1279.97     33.81 o 
   5   7   5      343.58      364.95     20.51 o 
   6   7   5      471.43      516.49     34.41 o 
   7   7   5      801.58      782.94     31.70 o 
   8   7   5       29.92        6.55      9.91 o 
  -9   8   5       67.80       77.64     19.22 o 
  -8   8   5       28.40       -1.37     12.03 o 
  -7   8   5      143.23      138.71     19.86 o 
  -6   8   5       36.56       23.51      9.96 o 
  -5   8   5       23.44       37.38      8.20 o 
  -4   8   5      122.84      151.40     11.31 o 
  -3   8   5      234.36      234.90     10.77 o 
  -2   8   5       57.85       33.30      5.34 o 
  -1   8   5        2.30       -2.63      3.83 o 
   0   8   5      799.91      728.80     25.98 o 
   1   8   5     1021.06      931.16     19.24 o 
   2   8   5      414.57      467.76     14.04 o 
   3   8   5      386.17      362.84     20.68 o 
   4   8   5      133.13      179.61     15.03 o 
   5   8   5      336.92      311.28     19.47 o 
   6   8   5       23.48       19.83      9.53 o 
   7   8   5       31.54       44.46     11.99 o 
   8   8   5      112.76       88.37     17.61 o 
  -9   9   5       36.14       38.08     16.45 o 
  -8   9   5      236.71      223.90     27.43 o 
  -7   9   5        4.60        4.25     11.48 o 
  -6   9   5     2839.06     2802.57     90.54 o 
  -5   9   5     2076.77     2123.14     54.77 o 
  -4   9   5        0.92        3.35      5.80 o 
  -3   9   5     1382.03     1248.62     26.81 o 
  -2   9   5      732.33      734.38     24.70 o 
  -1   9   5      896.06      835.25     18.25 o 
   0   9   5     1041.15     1015.84     20.49 o 
   1   9   5       78.58       71.88      7.20 o 
   2   9   5      763.86      701.36     17.46 o 
   3   9   5      163.58      181.92     12.50 o 
   4   9   5       15.76        3.37      6.50 o 
   5   9   5       36.06       27.59      9.44 o 
   6   9   5      606.82      511.93     25.61 o 
   7   9   5       95.95      124.93     19.23 o 
   8   9   5        1.57        6.30     12.71 o 
  -9  10   5      222.38      223.24     26.27 o 
  -8  10   5        6.49       23.72     13.54 o 
  -7  10   5      770.40      805.96     38.49 o 
  -6  10   5      621.71      594.33     26.26 o 
  -5  10   5     1054.98     1127.43     32.90 o 
  -4  10   5     3270.68     3528.35     59.62 o 
  -3  10   5        0.35       -3.08      5.36 o 
  -2  10   5     2350.26     2424.81     35.45 o 
  -1  10   5     1406.85     1230.19     23.91 o 
   0  10   5      512.65      527.20     19.13 o 
   1  10   5     2156.88     2197.75     33.70 o 
   2  10   5       13.65       26.35      6.17 o 
   3  10   5     1932.27     2037.30     47.33 o 
   4  10   5        2.22       17.58      7.17 o 
   5  10   5      409.13      409.33     28.42 o 
   6  10   5      235.24      279.27     27.99 o 
   7  10   5        0.79       -2.43     10.72 o 
   8  10   5      241.59      175.61     22.74 o 
  -9  11   5      102.70       72.01     19.18 o 
  -8  11   5       15.92        2.11     11.98 o 
  -7  11   5        1.93        0.18     10.77 o 
  -6  11   5        3.91        7.80      9.12 o 
  -5  11   5     1035.04     1190.09     34.60 o 
  -4  11   5      387.43      355.54     23.44 o 
  -3  11   5      153.42      135.84     13.40 o 
  -2  11   5        7.25        5.48      4.95 o 
  -1  11   5       12.01        7.68      5.16 o 
   0  11   5     1061.71      894.27     20.12 o 
   1  11   5       81.23       86.02      8.29 o 
   2  11   5       27.24       25.21      6.40 o 
   3  11   5       69.39       69.45      9.56 o 
   4  11   5      232.63      234.42     15.02 o 
   5  11   5      754.77      797.32     37.24 o 
   6  11   5      168.84      201.39     22.23 o 
   7  11   5      146.43      139.42     21.59 o 
   8  11   5       26.80       10.42     13.15 o 
  -9  12   5       64.81       55.98     17.81 o 
  -8  12   5        0.20       -1.83     12.65 o 
  -7  12   5      251.45      246.79     25.17 o 
  -6  12   5      176.48      193.63     18.85 o 
  -5  12   5      721.72      680.61     38.81 o 
  -4  12   5     2134.63     2103.23     46.94 o 
  -3  12   5      103.38       78.52     18.60 o 
  -2  12   5     2283.36     2389.07     41.20 o 
  -1  12   5       23.54       22.16      6.82 o 
   0  12   5      415.75      454.06     15.01 o 
   1  12   5     1953.00     1925.71     32.25 o 
   2  12   5        7.25       -0.62      5.34 o 
   3  12   5     2359.09     2295.72     53.82 o 
   4  12   5      396.55      464.72     23.08 o 
   5  12   5      437.62      446.95     28.85 o 
   6  12   5       16.20        9.89     11.31 o 
   7  12   5       10.01        1.27     12.03 o 
   8  12   5       51.77       62.41     23.11 o 
  -8  13   5      361.23      357.78     31.33 o 
  -7  13   5       74.85       89.74     18.77 o 
  -6  13   5      275.13      245.78     19.83 o 
  -5  13   5      206.97      223.12     18.39 o 
  -4  13   5     1988.22     2063.86     47.24 o 
  -3  13   5     1261.12     1410.34     36.30 o 
  -2  13   5       67.00       64.85      9.03 o 
  -1  13   5      887.79      958.55     29.33 o 
   0  13   5     1084.17     1068.66     29.41 o 
   1  13   5       26.45       21.30      7.13 o 
   2  13   5     1815.73     1909.47     39.62 o 
   3  13   5      126.10      105.06     15.21 o 
   4  13   5     1349.67     1336.45     56.43 o 
   5  13   5     1190.65     1084.98     50.01 o 
   6  13   5        0.68      -13.58      9.96 o 
   7  13   5      239.50      212.72     24.75 o 
  -8  14   5        2.38       -9.62     13.13 o 
  -7  14   5        1.85        5.18     11.61 o 
  -6  14   5       84.57       81.99     14.37 o 
  -5  14   5       84.35       55.58     12.09 o 
  -4  14   5        4.89       12.74      8.78 o 
  -3  14   5        2.72       -0.39      7.51 o 
  -2  14   5      385.30      408.41     17.66 o 
  -1  14   5      121.60      134.83     11.76 o 
   0  14   5      741.52      753.64     30.31 o 
   1  14   5      233.76      281.77     17.52 o 
   2  14   5       60.52       93.48     11.98 o 
   3  14   5      205.16      177.69     16.44 o 
   4  14   5      164.42      151.17     16.29 o 
   5  14   5        0.08        4.51     11.46 o 
   6  14   5        0.03       -4.20     11.42 o 
   7  14   5       32.44       16.74     12.89 o 
  -8  15   5      162.16      137.35     22.85 o 
  -7  15   5       14.43       30.59     14.45 o 
  -6  15   5       91.59       81.40     14.20 o 
  -5  15   5       16.78       10.49      9.52 o 
  -4  15   5      200.31      258.99     22.42 o 
  -3  15   5     1058.04     1098.90     53.04 o 
  -2  15   5       96.08       82.25     10.48 o 
  -1  15   5     2234.58     2235.74     47.86 o 
   0  15   5       15.02        8.87      8.19 o 
   1  15   5      219.79      200.21     16.30 o 
   2  15   5      973.72     1029.20     31.72 o 
   3  15   5      240.25      245.42     23.39 o 
   4  15   5      921.53     1018.02     65.80 o 
   5  15   5     1416.72     1357.43     47.86 o 
   6  15   5      177.94      157.10     22.22 o 
   7  15   5       51.61       45.21     17.46 o 
  -7  16   5      127.98      130.19     18.11 o 
  -6  16   5       65.12       61.43     13.85 o 
  -5  16   5       53.01       33.22     11.50 o 
  -4  16   5      120.92      115.56     15.11 o 
  -3  16   5       91.87      123.32     18.51 o 
  -2  16   5     1030.63     1106.05     45.79 o 
  -1  16   5       35.26       29.83      9.79 o 
   0  16   5      549.84      646.82     25.86 o 
   1  16   5      696.73      741.91     31.25 o 
   2  16   5       56.79       48.13     10.82 o 
   3  16   5      207.29      232.75     22.37 o 
   4  16   5      178.04      168.97     20.68 o 
   5  16   5      154.14      134.31     20.72 o 
   6  16   5      383.61      343.72     29.72 o 
  -7  17   5        5.83       -4.75     11.08 o 
  -6  17   5       55.85       49.61     13.02 o 
  -5  17   5       40.74       56.16     13.27 o 
  -4  17   5       31.13       42.25     14.31 o 
  -3  17   5       97.61       85.74     20.91 o 
  -2  17   5       71.29       95.40     16.38 o 
  -1  17   5        5.51        6.52      8.28 o 
   0  17   5      172.82      139.25     15.28 o 
   1  17   5      238.58      299.34     20.24 o 
   2  17   5       14.61        8.33      9.80 o 
   3  17   5        6.12        1.76     10.03 o 
   4  17   5      197.16      214.96     24.29 o 
   5  17   5        5.60       13.60     15.82 o 
   6  17   5        2.01        5.51     17.09 o 
  -7  18   5      405.02      373.04     27.26 o 
  -6  18   5        7.08        5.16     12.72 o 
  -5  18   5      205.18      227.33     24.76 o 
  -4  18   5      534.11      602.59     84.11 o 
  -3  18   5        0.84        6.06     11.47 o 
  -2  18   5      614.72      619.96     36.97 o 
  -1  18   5      256.55      216.58     23.50 o 
   0  18   5      994.30      930.50     32.24 o 
   1  18   5      446.88      420.04     23.77 o 
   2  18   5       24.25       21.42     11.75 o 
   3  18   5      512.49      577.77     33.18 o 
   4  18   5      178.68      175.17     28.60 o 
   5  18   5      298.14      323.34     36.03 o 
  -6  19   5       90.36      106.16     20.14 o 
  -5  19   5       30.16       38.07     14.56 o 
  -4  19   5       72.97      108.58     18.79 o 
  -3  19   5      458.47      471.22     39.22 o 
  -2  19   5      177.60      207.29     28.45 o 
  -1  19   5      101.81       99.52     14.53 o 
   0  19   5       28.48       -0.87      9.56 o 
   1  19   5       56.82       44.65     16.82 o 
   2  19   5      372.30      444.47     30.05 o 
   3  19   5      116.80       75.29     16.60 o 
   4  19   5      119.75      146.19     21.74 o 
   5  19   5       78.79       79.99     23.26 o 
  -5  20   5       64.83       41.13     15.46 o 
  -4  20   5       50.90       83.90     17.69 o 
  -3  20   5        3.67       17.43     14.46 o 
  -2  20   5      164.81      197.10     23.09 o 
  -1  20   5       39.50       51.97     12.44 o 
   0  20   5       88.05       97.49     17.21 o 
   1  20   5      241.04      244.24     20.92 o 
   2  20   5        2.38        6.95     11.78 o 
   3  20   5       31.57       24.62     13.64 o 
   4  20   5       56.20       59.49     17.05 o 
  -5  21   5       87.63       79.67     18.91 o 
  -4  21   5      135.43      156.47     22.41 o 
  -3  21   5      481.00      534.56     35.51 o 
  -2  21   5       19.53        5.60     13.04 o 
  -1  21   5      414.51      442.57     26.39 o 
   0  21   5      170.85      206.49     19.79 o 
   1  21   5      250.87      259.45     43.94 o 
   2  21   5      644.11      637.49     36.89 o 
   3  21   5       59.56       54.47     23.56 o 
   4  21   5      260.94      244.85     28.55 o 
  -4  22   5      108.61       84.20     18.88 o 
  -3  22   5       11.24        0.42     12.23 o 
  -2  22   5       69.06       69.31     32.98 o 
  -1  22   5        8.01       -7.17     12.08 o 
   0  22   5       12.62       14.51     17.20 o 
   1  22   5       21.62       33.16     12.75 o 
   2  22   5        0.15        2.57     12.62 o 
   3  22   5       68.43       60.35     18.22 o 
  -2  23   5       18.72        1.08     12.92 o 
  -1  23   5      218.62      241.22     26.99 o 
   0  23   5      282.57      264.30     23.49 o 
   1  23   5      353.95      343.53     26.26 o 
 -10   0   6       51.85       24.73     18.12 o 
  -9   0   6       51.56       17.44     16.02 o 
  -8   0   6      491.58      567.90     76.43 o 
  -7   0   6      387.32      363.66     41.23 o 
  -6   0   6      153.16      175.57     36.73 o 
  -5   0   6     2421.93     2315.72     68.43 o 
  -4   0   6      309.05      345.22     25.40 o 
  -3   0   6      459.22      469.18     30.96 o 
  -2   0   6     4599.64     4529.97     74.66 o 
  -1   0   6        0.14       -0.58      5.58 o 
   0   0   6     6435.85     6372.59     97.80 o 
   1   0   6     6685.19     7129.39    107.30 o 
   2   0   6      568.65      558.24     69.79 o 
   3   0   6     3878.10     4170.98     97.13 o 
   4   0   6        8.89        0.08      9.92 o 
   5   0   6     1780.27     1932.46    130.00 o 
   6   0   6      300.77      386.92     32.66 o 
   7   0   6      555.03      521.78     38.78 o 
   8   0   6      183.23      219.20     29.85 o 
 -10   1   6        5.98        7.30     12.36 o 
  -9   1   6       66.25       55.88     15.86 o 
  -8   1   6        7.03       10.46      9.50 o 
  -7   1   6      151.42      139.63     17.67 o 
  -6   1   6      229.63      190.11     16.50 o 
  -5   1   6       55.33       42.76     12.65 o 
  -4   1   6     1100.73     1061.97     29.26 o 
  -3   1   6     1529.13     1422.06     31.73 o 
  -2   1   6      276.93      228.82     12.69 o 
  -1   1   6     2205.15     2068.09     37.03 o 
   0   1   6       49.97        8.30      4.24 o 
   1   1   6      157.43      219.04      9.82 o 
   2   1   6      536.91      565.12     26.63 o 
   3   1   6       76.14       70.03     10.37 o 
   4   1   6      563.29      638.73     24.95 o 
   5   1   6       28.89       22.11     18.38 o 
   6   1   6       71.40       80.06     12.58 o 
   7   1   6       51.24       48.37     11.89 o 
   8   1   6        0.53       -6.74      9.24 o 
 -10   2   6       93.26       89.76     19.49 o 
  -9   2   6        0.58       -1.07     10.17 o 
  -8   2   6      229.21      209.69     19.70 o 
  -7   2   6      360.36      372.97     22.67 o 
  -6   2   6        0.34        0.17     10.20 o 
  -5   2   6      134.40      116.69     13.10 o 
  -4   2   6      567.55      492.12     20.46 o 
  -3   2   6       20.61        4.61      3.83 o 
  -2   2   6      766.61      643.74     20.22 o 
  -1   2   6      555.48      530.47     13.61 o 
   0   2   6     6471.43     6830.59     73.37 o 
   1   2   6      867.00      885.67     20.87 o 
   2   2   6      204.46      165.44     11.61 o 
   3   2   6     1694.53     1586.93     36.85 o 
   4   2   6       38.28       24.98     10.97 o 
   5   2   6     1434.17     1285.68     40.48 o 
   6   2   6      208.30      159.46     16.21 o 
   7   2   6      235.51      233.38     20.38 o 
   8   2   6       44.38       45.08     12.66 o 
 -10   3   6        4.48       27.08     13.14 o 
  -9   3   6      261.13      298.64     32.23 o 
  -8   3   6      394.44      489.44     35.67 o 
  -7   3   6      196.50      195.03     18.22 o 
  -6   3   6      630.06      661.16     27.08 o 
  -5   3   6      429.70      491.53     22.33 o 
  -4   3   6     2032.78     1995.93     38.55 o 
  -3   3   6     3278.13     3281.63     47.98 o 
  -2   3   6      492.37      556.83     15.29 o 
  -1   3   6     7893.98     8459.13     88.26 o 
   0   3   6       33.55       28.52      5.14 o 
   1   3   6     3252.51     3054.36     38.94 o 
   2   3   6     2636.52     2693.35     49.14 o 
   3   3   6        0.75       -8.36      6.52 o 
   4   3   6     3967.38     4179.40     82.58 o 
   5   3   6      312.29      277.29     18.77 o 
   6   3   6      402.14      396.90     25.84 o 
   7   3   6      137.15      113.76     15.41 o 
   8   3   6        6.80        8.28      9.86 o 
 -10   4   6       31.40       24.34     14.69 o 
  -9   4   6        4.83        8.57     10.68 o 
  -8   4   6      391.95      401.03     30.93 o 
  -7   4   6        4.76       -1.90      7.94 o 
  -6   4   6     1051.89     1200.39     57.77 o 
  -5   4   6        9.83       16.50      8.15 o 
  -4   4   6      234.62      207.45     13.34 o 
  -3   4   6      956.02      894.33     21.62 o 
  -2   4   6       27.42       19.02      4.77 o 
  -1   4   6      310.82      346.67     11.72 o 
   0   4   6      752.70      801.51     16.97 o 
   1   4   6        0.34       -4.58      4.19 o 
   2   4   6       10.67        6.94      5.24 o 
   3   4   6     2164.66     2081.04     43.66 o 
   4   4   6      104.95       96.31     12.20 o 
   5   4   6       37.11       23.95      8.96 o 
   6   4   6      100.80       90.27     13.63 o 
   7   4   6        4.04       -0.38      9.05 o 
   8   4   6        1.77        2.04      9.47 o 
 -10   5   6       21.39       26.59     13.77 o 
  -9   5   6       53.92       97.21     16.19 o 
  -8   5   6      524.33      523.85     30.94 o 
  -7   5   6      414.19      362.50     22.93 o 
  -6   5   6     1671.91     1522.85     57.05 o 
  -5   5   6       97.17      139.72     14.20 o 
  -4   5   6      331.19      329.76     14.74 o 
  -3   5   6      425.94      428.06     16.33 o 
  -2   5   6        4.55       -0.90      3.87 o 
  -1   5   6     2182.16     2060.75     30.45 o 
   0   5   6      147.29      201.67      9.47 o 
   1   5   6     3758.44     3843.88     47.29 o 
   2   5   6      568.38      497.22     19.04 o 
   3   5   6     1058.86     1102.04     32.70 o 
   4   5   6      745.81      615.89     24.54 o 
   5   5   6     1320.79     1154.18     34.43 o 
   6   5   6      198.62      187.84     17.93 o 
   7   5   6      263.82      290.16     22.42 o 
   8   5   6        0.36       -5.78     10.07 o 
  -9   6   6       63.46      113.11     26.47 o 
  -8   6   6       59.75       63.83     13.26 o 
  -7   6   6     1209.44     1248.01     38.56 o 
  -6   6   6       89.25       47.32     10.89 o 
  -5   6   6     2787.01     2850.31     55.59 o 
  -4   6   6      133.49      138.49     11.07 o 
  -3   6   6       56.39       35.14      7.54 o 
  -2   6   6     1166.52     1123.98     21.12 o 
  -1   6   6       52.52       34.95      5.62 o 
   0   6   6     7217.43     6930.73     75.87 o 
   1   6   6     1261.92     1170.93     21.80 o 
   2   6   6     4875.33     4354.37     61.93 o 
   3   6   6      947.04      809.55     26.12 o 
   4   6   6       36.48       60.60     14.87 o 
   5   6   6      191.26      186.15     16.71 o 
   6   6   6      134.93      111.21     15.00 o 
   7   6   6        4.86        0.51     10.34 o 
   8   6   6      281.41      321.78     40.74 o 
  -9   7   6        5.65       -1.96     12.89 o 
  -8   7   6       43.38        7.88     10.84 o 
  -7   7   6        0.91       -6.11      8.85 o 
  -6   7   6     1201.46     1149.38     35.02 o 
  -5   7   6       67.26       41.91     10.04 o 
  -4   7   6       36.91       61.11      9.04 o 
  -3   7   6       56.51       54.89      8.05 o 
  -2   7   6       19.92       20.62      5.08 o 
  -1   7   6        3.26        3.06      4.45 o 
   0   7   6      205.37      207.35     10.11 o 
   1   7   6      499.86      487.17     14.40 o 
   2   7   6      675.09      721.36     30.05 o 
   3   7   6      125.80      103.71     12.20 o 
   4   7   6     1344.19     1322.19     35.74 o 
   5   7   6       15.21       17.60      8.63 o 
   6   7   6      134.91      151.63     17.70 o 
   7   7   6        3.34        2.78      9.87 o 
   8   7   6       48.72       49.85     13.95 o 
  -9   8   6      133.87       89.29     20.02 o 
  -8   8   6      119.85      116.20     19.96 o 
  -7   8   6      872.12      902.34     52.90 o 
  -6   8   6       40.79       28.64     10.22 o 
  -5   8   6     3310.18     3338.92     55.39 o 
  -4   8   6      452.17      437.63     19.59 o 
  -3   8   6       33.22       28.13      7.09 o 
  -2   8   6     1946.06     1847.01     33.77 o 
  -1   8   6      284.49      212.70     10.39 o 
   0   8   6     2649.92     2584.28     37.23 o 
   1   8   6     1026.02      878.22     19.96 o 
   2   8   6      369.92      337.47     15.06 o 
   3   8   6      322.08      340.74     18.81 o 
   4   8   6      145.31       98.98     17.95 o 
   5   8   6      330.57      413.21     22.81 o 
   6   8   6      154.11      142.66     16.60 o 
   7   8   6      211.90      220.13     21.28 o 
   8   8   6      127.85      129.96     21.65 o 
  -9   9   6       57.38       52.15     17.57 o 
  -8   9   6      266.75      224.16     28.62 o 
  -7   9   6      304.30      298.52     27.23 o 
  -6   9   6     2649.08     2610.51     79.30 o 
  -5   9   6      373.67      423.21     21.74 o 
  -4   9   6     1249.36     1171.88     28.10 o 
  -3   9   6     1077.88     1141.56     26.66 o 
  -2   9   6       51.37       77.05      7.60 o 
  -1   9   6     2107.64     1918.70     31.01 o 
   0   9   6     1280.22     1325.54     24.92 o 
   1   9   6     1819.84     1853.94     30.79 o 
   2   9   6      381.76      367.61     16.16 o 
   3   9   6      317.13      307.68     18.96 o 
   4   9   6       33.02       15.83     14.04 o 
   5   9   6      103.38      115.08     14.26 o 
   6   9   6        4.95       -1.04      8.62 o 
   7   9   6      228.12      263.11     44.80 o 
   8   9   6       28.40        6.05     13.39 o 
  -9  10   6       26.47       14.89     15.44 o 
  -8  10   6        8.90       12.52     13.50 o 
  -7  10   6      145.06      150.81     21.33 o 
  -6  10   6        3.18        5.93     10.50 o 
  -5  10   6      516.47      523.14     31.09 o 
  -4  10   6      183.95      229.33     14.38 o 
  -3  10   6       53.68       79.88      9.55 o 
  -2  10   6       36.38       26.88      6.11 o 
  -1  10   6       10.31        8.79      5.23 o 
   0  10   6      256.29      286.59     12.92 o 
   1  10   6        5.90        1.48      5.06 o 
   2  10   6        0.38       -2.71      5.79 o 
   3  10   6        4.31        8.66      6.71 o 
   4  10   6        9.70       -0.01      8.72 o 
   5  10   6       16.37       -0.03      8.40 o 
   6  10   6        0.37        1.18     10.97 o 
   7  10   6       33.29        9.90     12.33 o 
   8  10   6        1.74       -3.56     13.34 o 
  -9  11   6      157.22      168.06     44.25 o 
  -8  11   6      221.10      191.29     24.39 o 
  -7  11   6       43.89       21.53     13.38 o 
  -6  11   6     2009.90     2183.03     61.62 o 
  -5  11   6       38.42       24.21     10.08 o 
  -4  11   6     1210.95     1253.35     37.72 o 
  -3  11   6     1106.30     1219.84     33.48 o 
  -2  11   6       54.26       51.23      7.17 o 
  -1  11   6     2332.74     2379.04     36.75 o 
   0  11   6      491.08      430.83     19.93 o 
   1  11   6      751.97      775.18     19.81 o 
   2  11   6      930.22      923.05     27.36 o 
   3  11   6        1.24        1.71      6.84 o 
   4  11   6      237.03      303.73     19.89 o 
   5  11   6      160.60      141.62     19.18 o 
   6  11   6      339.12      375.60     44.06 o 
   7  11   6      154.14      142.97     22.71 o 
  -8  12   6      145.39      157.57     33.18 o 
  -7  12   6      229.05      233.53     27.63 o 
  -6  12   6        8.07       29.26     15.84 o 
  -5  12   6      276.43      264.60     26.01 o 
  -4  12   6        6.76        9.53      8.28 o 
  -3  12   6       11.35        9.19      7.87 o 
  -2  12   6     1163.03     1223.65     28.23 o 
  -1  12   6      716.60      645.85     25.40 o 
   0  12   6       56.32       50.27      7.55 o 
   1  12   6     1949.34     1866.21     32.81 o 
   2  12   6      174.63      200.08     17.28 o 
   3  12   6      873.62     1032.71     56.48 o 
   4  12   6       18.78       10.44     10.60 o 
   5  12   6      360.91      350.37     45.27 o 
   6  12   6       12.60       18.68     12.95 o 
   7  12   6       14.17       13.70     14.24 o 
  -8  13   6      124.18      187.66     39.88 o 
  -7  13   6       37.79       24.02     14.09 o 
  -6  13   6       55.88       45.14     12.47 o 
  -5  13   6       51.43       25.11     10.58 o 
  -4  13   6      522.97      535.35     25.24 o 
  -3  13   6        5.08       10.48      8.64 o 
  -2  13   6      451.50      421.78     21.06 o 
  -1  13   6      788.01      805.07     27.59 o 
   0  13   6      337.80      334.62     16.59 o 
   1  13   6     1002.03      999.65     31.59 o 
   2  13   6        2.50       -4.04      7.48 o 
   3  13   6      207.46      201.78     17.25 o 
   4  13   6      358.65      339.54     25.92 o 
   5  13   6       46.51       45.20     14.07 o 
   6  13   6      152.43      141.48     21.28 o 
   7  13   6      171.08      177.46     24.45 o 
  -8  14   6       13.20       20.79     15.45 o 
  -7  14   6      292.39      364.63     31.01 o 
  -6  14   6      168.57      217.23     23.35 o 
  -5  14   6       51.02       87.56     20.19 o 
  -4  14   6     1350.97     1474.50     55.53 o 
  -3  14   6     1627.05     1760.83     43.29 o 
  -2  14   6     2097.49     2169.60     49.71 o 
  -1  14   6       18.25       34.78      8.67 o 
   0  14   6     2042.17     2235.71     47.70 o 
   1  14   6       35.76       13.83      8.46 o 
   2  14   6       19.17       18.02      9.05 o 
   3  14   6     1614.57     1698.68     43.49 o 
   4  14   6       13.82        5.69     10.42 o 
   5  14   6      712.75      656.30     37.02 o 
   6  14   6      290.66      204.02     24.38 o 
  -7  15   6       33.19       32.65     16.41 o 
  -6  15   6       50.68       50.61     13.80 o 
  -5  15   6      718.20      722.33     31.25 o 
  -4  15   6      171.47      175.34     19.02 o 
  -3  15   6     1385.59     1316.39     37.63 o 
  -2  15   6      117.34      131.10     15.22 o 
  -1  15   6      396.58      432.01     21.72 o 
   0  15   6       70.25      113.20     13.35 o 
   1  15   6      249.96      234.69     17.63 o 
   2  15   6      152.45      166.67     19.20 o 
   3  15   6      321.84      367.20     38.48 o 
   4  15   6       67.48       49.35     14.51 o 
   5  15   6       69.65       64.63     24.24 o 
   6  15   6        0.25        7.09     13.57 o 
  -7  16   6      109.55       92.49     20.01 o 
  -6  16   6        2.71       -3.20     10.37 o 
  -5  16   6      202.67      193.91     23.93 o 
  -4  16   6       37.85       32.78     11.49 o 
  -3  16   6       63.20       44.03     13.67 o 
  -2  16   6      922.13      861.56     35.75 o 
  -1  16   6       11.56       10.09      8.53 o 
   0  16   6      286.90      283.21     18.97 o 
   1  16   6      492.96      483.03     24.00 o 
   2  16   6      450.90      426.53     27.87 o 
   3  16   6      321.36      291.01     31.06 o 
   4  16   6        5.91       -8.02     12.54 o 
   5  16   6      428.60      491.53     60.62 o 
   6  16   6       93.70      101.98     20.98 o 
  -7  17   6       26.08       42.62     16.38 o 
  -6  17   6      347.43      334.63     25.67 o 
  -5  17   6       51.33       35.69     12.44 o 
  -4  17   6      582.30      571.69     43.68 o 
  -3  17   6      615.20      569.42     33.12 o 
  -2  17   6       97.80       61.10     14.29 o 
  -1  17   6      796.31      836.20     30.25 o 
   0  17   6      317.70      292.36     20.00 o 
   1  17   6      283.49      254.62     22.65 o 
   2  17   6      642.15      634.60     33.72 o 
   3  17   6        3.36        6.19     20.33 o 
   4  17   6      915.19     1048.54     53.55 o 
   5  17   6       93.07       43.13     18.57 o 
  -6  18   6        2.54        0.19     13.55 o 
  -5  18   6        7.21       -3.96     12.26 o 
  -4  18   6        5.82        2.95     12.24 o 
  -3  18   6       30.98       31.48     13.94 o 
  -2  18   6        6.00        1.57     10.74 o 
  -1  18   6       87.65      103.52     14.15 o 
   0  18   6        1.52        0.43      8.47 o 
   1  18   6        1.81        5.61      9.83 o 
   2  18   6        8.93       15.13     11.21 o 
   3  18   6      154.47      191.88     23.35 o 
   4  18   6        4.02       24.84     15.76 o 
   5  18   6        4.61       -7.70     15.52 o 
  -6  19   6      102.69       89.75     31.26 o 
  -5  19   6        0.38      -17.15     11.43 o 
  -4  19   6      289.02      289.20     27.64 o 
  -3  19   6      472.45      549.51     34.50 o 
  -2  19   6        5.57       16.09     11.66 o 
  -1  19   6      825.72      902.81     39.33 o 
   0  19   6      234.16      154.79     17.20 o 
   1  19   6      198.63      190.10     21.78 o 
   2  19   6      191.60      184.33     21.97 o 
   3  19   6       33.22       19.64     13.58 o 
   4  19   6      465.77      586.81     50.39 o 
  -5  20   6      263.11      310.94     30.19 o 
  -4  20   6       44.08       22.71     14.19 o 
  -3  20   6      370.98      399.23     31.74 o 
  -2  20   6      506.25      534.02     34.32 o 
  -1  20   6        4.12        2.62     11.79 o 
   0  20   6      270.49      281.01     21.95 o 
   1  20   6      113.47      125.45     19.02 o 
   2  20   6      187.68      152.87     21.60 o 
   3  20   6      372.49      441.37     32.47 o 
   4  20   6        5.66        7.91     16.11 o 
  -4  21   6       30.48       19.60     13.76 o 
  -3  21   6       23.83       29.53     15.81 o 
  -2  21   6       98.93      124.32     25.96 o 
  -1  21   6       20.02       38.68     14.99 o 
   0  21   6       52.31       37.06     15.75 o 
   1  21   6        4.13       13.40     13.10 o 
   2  21   6        1.68        7.48     11.55 o 
   3  21   6       80.40       61.29     19.85 o 
  -3  22   6      119.41      139.70     31.42 o 
  -2  22   6      558.59      639.50     65.28 o 
  -1  22   6        7.80        5.26     12.96 o 
   0  22   6      380.98      433.14     27.61 o 
   1  22   6       96.79       83.81     28.49 o 
 -10   1   7       20.20       -6.01     11.58 o 
  -9   1   7       75.53       92.26     16.66 o 
  -8   1   7       46.16       49.27     13.04 o 
  -7   1   7       90.48       82.68     15.14 o 
  -6   1   7      667.97      644.53     27.18 o 
  -5   1   7      373.37      326.22     20.58 o 
  -4   1   7     4495.60     4394.67    122.69 o 
  -3   1   7     1197.42     1250.27     26.60 o 
  -2   1   7     1988.15     1972.98     30.56 o 
  -1   1   7     5003.66     4721.89     56.55 o 
   0   1   7      361.82      392.07     12.87 o 
   1   1   7     3376.53     3363.02     43.34 o 
   2   1   7      672.65      625.06     36.37 o 
   3   1   7     1600.48     1670.85     45.87 o 
   4   1   7     2212.42     2272.75     57.79 o 
   5   1   7       29.97       15.62      9.56 o 
   6   1   7      281.16      320.43     22.24 o 
   7   1   7        0.82        6.70      9.30 o 
   8   1   7       43.56       36.68     12.71 o 
  -9   2   7       18.24       -0.87     10.82 o 
  -8   2   7      141.01      186.08     19.88 o 
  -7   2   7       65.50       56.62     12.10 o 
  -6   2   7      632.78      654.59     62.88 o 
  -5   2   7      428.64      419.15     21.66 o 
  -4   2   7      115.71      145.01     14.99 o 
  -3   2   7     3383.15     3313.19     49.81 o 
  -2   2   7     1436.20     1614.98     27.19 o 
  -1   2   7        6.16       14.02      5.02 o 
   0   2   7     4189.76     4224.23     51.84 o 
   1   2   7      670.77      556.10     17.18 o 
   2   2   7     2566.39     2575.69     81.04 o 
   3   2   7     1768.82     1754.57     81.94 o 
   4   2   7      111.33      103.44     13.06 o 
   5   2   7     1535.45     1704.91     44.00 o 
   6   2   7        5.37      -10.30      7.80 o 
   7   2   7       97.45      119.11     27.22 o 
   8   2   7       26.52       13.11     10.95 o 
  -9   3   7       10.23       -5.99     11.05 o 
  -8   3   7      121.58      117.85     16.48 o 
  -7   3   7        6.18       11.00     15.61 o 
  -6   3   7      315.84      336.45     22.16 o 
  -5   3   7       17.26        1.66      7.31 o 
  -4   3   7      335.83      376.34     19.62 o 
  -3   3   7      409.84      408.29     16.06 o 
  -2   3   7        0.62        1.19      4.40 o 
  -1   3   7      401.28      500.27     14.59 o 
   0   3   7      113.31      131.26      8.67 o 
   1   3   7       27.14       11.91      6.75 o 
   2   3   7      100.39       99.41     16.83 o 
   3   3   7      176.40      159.51     14.74 o 
   4   3   7       35.93       21.18      8.48 o 
   5   3   7       82.31       80.49     12.50 o 
   6   3   7        8.01       -4.18      7.63 o 
   7   3   7        0.54       -5.41      8.59 o 
   8   3   7        0.13       -5.71     10.40 o 
  -9   4   7       21.47       21.09     12.28 o 
  -8   4   7      310.20      302.18     23.76 o 
  -7   4   7      665.10      768.00     31.26 o 
  -6   4   7        1.53       10.15      7.97 o 
  -5   4   7     3675.65     3702.54     67.65 o 
  -4   4   7      208.63      143.97     16.32 o 
  -3   4   7     3347.00     3481.63     52.33 o 
  -2   4   7      302.01      254.08     10.95 o 
  -1   4   7        3.95        6.08      4.76 o 
   0   4   7     1051.49      909.26     19.43 o 
   1   4   7      127.27      198.72     11.58 o 
   2   4   7     3441.76     3375.90     60.02 o 
   3   4   7     1123.45     1241.24     34.03 o 
   4   4   7      753.68      670.72     34.05 o 
   5   4   7      961.58      857.55     40.00 o 
   6   4   7      271.99      218.59     19.86 o 
   7   4   7      307.73      264.67     22.45 o 
   8   4   7      102.43      109.44     21.63 o 
  -9   5   7      113.54      124.91     30.01 o 
  -8   5   7       58.71       74.17     20.17 o 
  -7   5   7      268.25      295.45     22.14 o 
  -6   5   7      799.22      869.63     35.65 o 
  -5   5   7      116.18      132.48     20.85 o 
  -4   5   7      480.74      488.43     48.33 o 
  -3   5   7        8.02       -6.20      5.45 o 
  -2   5   7      993.31     1088.26     21.62 o 
  -1   5   7      118.17      132.55      8.98 o 
   0   5   7      308.78      313.69     14.46 o 
   1   5   7     1352.67     1332.80     27.80 o 
   2   5   7       22.55        8.36      7.67 o 
   3   5   7      157.83      152.84     14.39 o 
   4   5   7      277.15      224.49     17.51 o 
   5   5   7       25.64        5.60      8.41 o 
   6   5   7      401.57      333.87     23.06 o 
   7   5   7      184.49      166.17     23.32 o 
   8   5   7       13.24        7.79     11.28 o 
  -9   6   7        2.11        1.40     11.18 o 
  -8   6   7       24.82       23.41     11.64 o 
  -7   6   7      221.51      234.24     20.25 o 
  -6   6   7       88.74       88.54     14.94 o 
  -5   6   7      156.67       95.99     12.89 o 
  -4   6   7       10.72       -0.21      5.93 o 
  -3   6   7       29.26       31.24      7.55 o 
  -2   6   7      604.87      608.50     16.33 o 
  -1   6   7      245.65      271.43     11.73 o 
   0   6   7      834.72      759.93     19.68 o 
   1   6   7        6.59        2.41      5.85 o 
   2   6   7     1037.45     1037.06     29.94 o 
   3   6   7       65.05       86.50     11.99 o 
   4   6   7      104.67      130.34     14.54 o 
   5   6   7        3.18       -0.18      7.77 o 
   6   6   7       16.54        7.22      9.17 o 
   7   6   7       77.45       71.95     14.54 o 
   8   6   7        9.75       20.19     12.56 o 
  -9   7   7      102.91       82.14     19.68 o 
  -8   7   7        6.90       30.39     12.78 o 
  -7   7   7      436.19      456.02     50.94 o 
  -6   7   7      772.13      841.48     44.16 o 
  -5   7   7       13.35       24.16      9.10 o 
  -4   7   7     1026.09     1019.97     41.66 o 
  -3   7   7       83.73       96.79     10.17 o 
  -2   7   7       23.16       12.88      6.38 o 
  -1   7   7     2813.87     2969.39     41.69 o 
   0   7   7      639.16      658.85     22.52 o 
   1   7   7     3730.55     3586.00     53.69 o 
   2   7   7       81.20       64.20     10.54 o 
   3   7   7      526.87      436.61     21.98 o 
   4   7   7       37.05       17.63      9.02 o 
   5   7   7        0.25        4.93      8.73 o 
   6   7   7      548.86      619.87     47.11 o 
   7   7   7      198.13      229.45     21.46 o 
  -9   8   7       15.45       41.30     17.83 o 
  -8   8   7      142.77      161.60     30.91 o 
  -7   8   7        0.48        1.72     10.90 o 
  -6   8   7      283.31      304.63     21.27 o 
  -5   8   7      273.11      252.25     18.74 o 
  -4   8   7       40.93       48.51      8.68 o 
  -3   8   7       28.20       44.67      8.36 o 
  -2   8   7      149.96      149.10     19.78 o 
  -1   8   7       39.64       25.63      6.15 o 
   0   8   7      544.08      619.79     20.97 o 
   1   8   7        0.85       -4.10      5.62 o 
   2   8   7      480.39      475.25     21.66 o 
   3   8   7      253.48      243.80     17.59 o 
   4   8   7      116.60      109.26     13.76 o 
   5   8   7      216.58      252.41     20.30 o 
   6   8   7       63.84       63.91     13.75 o 
   7   8   7       21.98       14.58     11.49 o 
  -9   9   7       11.06       -8.34     14.33 o 
  -8   9   7       27.46       20.80     14.90 o 
  -7   9   7      419.82      515.33     57.68 o 
  -6   9   7      780.69      818.34     68.53 o 
  -5   9   7       11.57       16.74      9.27 o 
  -4   9   7      642.24      659.61     22.37 o 
  -3   9   7       40.07       51.21      8.64 o 
  -2   9   7      323.26      333.71     18.70 o 
  -1   9   7      921.48      927.52     21.42 o 
   0   9   7       24.22       20.11      6.06 o 
   1   9   7     1238.77     1321.74     29.48 o 
   2   9   7      711.24      690.37     21.82 o 
   3   9   7      633.96      491.98     33.04 o 
   4   9   7       16.02        1.70      7.76 o 
   5   9   7       16.44        6.29      8.80 o 
   6   9   7      308.13      340.15     23.99 o 
   7   9   7       22.38       35.31     15.84 o 
  -8  10   7      227.28      213.33     36.61 o 
  -7  10   7      170.86      144.17     26.17 o 
  -6  10   7      901.93      924.86     39.80 o 
  -5  10   7      343.45      351.11     26.06 o 
  -4  10   7       11.81        8.10      6.78 o 
  -3  10   7      523.21      453.18     18.65 o 
  -2  10   7     1536.55     1533.91     32.66 o 
  -1  10   7      430.94      375.54     19.28 o 
   0  10   7     2166.75     2151.11     35.97 o 
   1  10   7        3.65        4.94      6.60 o 
   2  10   7      503.10      516.52     19.84 o 
   3  10   7      256.55      249.15     18.43 o 
   4  10   7       15.75        6.70      8.63 o 
   5  10   7      969.05     1130.63    120.21 o 
   6  10   7       12.83       16.20     13.00 o 
   7  10   7      330.92      373.82     48.13 o 
  -8  11   7      145.60       97.21     20.61 o 
  -7  11   7      298.90      238.79     25.91 o 
  -6  11   7      135.00      136.03     19.41 o 
  -5  11   7        2.13        1.77      8.62 o 
  -4  11   7       13.79        5.62      8.19 o 
  -3  11   7        3.72       -0.63      7.39 o 
  -2  11   7       51.19       63.91      9.46 o 
  -1  11   7       60.87       75.27      8.67 o 
   0  11   7       22.73       19.54      6.74 o 
   1  11   7      293.48      307.84     18.55 o 
   2  11   7       46.24       58.00     11.09 o 
   3  11   7     1189.66     1196.86     35.18 o 
   4  11   7      218.14      255.78     28.96 o 
   5  11   7        1.32        8.20     11.14 o 
   6  11   7       34.13       32.51     14.89 o 
   7  11   7        8.62        1.48     12.66 o 
  -8  12   7      232.81      240.78     28.39 o 
  -7  12   7      230.99      236.23     26.17 o 
  -6  12   7       95.79      103.84     23.88 o 
  -5  12   7      514.43      611.74     39.17 o 
  -4  12   7       17.40       10.76      9.20 o 
  -3  12   7      370.51      352.99     20.69 o 
  -2  12   7      493.74      545.15     23.92 o 
  -1  12   7      355.56      400.84     26.29 o 
   0  12   7     1402.75     1530.53     29.92 o 
   1  12   7      286.80      335.44     20.09 o 
   2  12   7      204.29      216.68     15.13 o 
   3  12   7       44.53       77.41     15.51 o 
   4  12   7        4.10       -7.46      9.83 o 
   5  12   7      201.32      206.36     23.47 o 
   6  12   7       29.30       16.71     17.91 o 
  -8  13   7      209.63      213.03     30.93 o 
  -7  13   7       10.47        7.72     13.31 o 
  -6  13   7       94.42      102.02     20.51 o 
  -5  13   7        0.21        0.94      8.76 o 
  -4  13   7      441.11      538.03     34.25 o 
  -3  13   7      453.99      406.13     22.12 o 
  -2  13   7      477.49      500.01     41.45 o 
  -1  13   7     1146.26     1268.97     43.96 o 
   0  13   7       54.00       56.73      9.55 o 
   1  13   7      851.05      875.00     25.49 o 
   2  13   7      380.90      337.60     23.54 o 
   3  13   7      753.89      717.87     34.78 o 
   4  13   7      597.54      620.24     34.34 o 
   5  13   7        1.51        4.15     12.03 o 
   6  13   7      181.10      195.92     25.45 o 
  -7  14   7       49.68       51.67     22.88 o 
  -6  14   7       51.02       48.67     15.77 o 
  -5  14   7       15.79        5.25      9.70 o 
  -4  14   7        7.48        2.14      8.38 o 
  -3  14   7       35.49       29.80     14.19 o 
  -2  14   7       56.52       31.98     10.20 o 
  -1  14   7        0.08       -2.33      6.65 o 
   0  14   7       45.23       35.58      9.62 o 
   1  14   7        3.67       27.88     11.78 o 
   2  14   7       54.06       42.12     11.19 o 
   3  14   7       33.92       26.08     12.07 o 
   4  14   7        0.36       -4.55     11.73 o 
   5  14   7        0.05       -5.85     12.40 o 
   6  14   7       12.52       13.02     14.62 o 
  -7  15   7        1.87      -17.54     11.69 o 
  -6  15   7      390.55      360.33     30.66 o 
  -5  15   7       19.95       14.11     10.61 o 
  -4  15   7     1026.93     1126.22     42.74 o 
  -3  15   7      343.63      390.39     25.16 o 
  -2  15   7     1100.17     1126.81     34.79 o 
  -1  15   7      429.92      428.26     21.93 o 
   0  15   7        0.37        0.47      7.77 o 
   1  15   7      951.41     1049.19     39.02 o 
   2  15   7       26.87       14.32     11.20 o 
   3  15   7      776.76      713.90     44.86 o 
   4  15   7      647.93      647.62     36.15 o 
   5  15   7        2.70       -9.59     12.61 o 
  -7  16   7       48.75       43.62     18.35 o 
  -6  16   7        9.56       17.18     14.10 o 
  -5  16   7      564.17      638.42     31.09 o 
  -4  16   7      235.17      215.74     19.99 o 
  -3  16   7      792.77      908.65     38.52 o 
  -2  16   7       78.04       72.81     15.38 o 
  -1  16   7      467.56      530.17     30.92 o 
   0  16   7      314.25      281.61     19.44 o 
   1  16   7      136.17      157.77     19.66 o 
   2  16   7      334.54      323.70     33.57 o 
   3  16   7      393.90      387.45     36.23 o 
   4  16   7       98.16      108.93     24.37 o 
   5  16   7      280.18      285.75     36.03 o 
  -6  17   7       27.59       11.58     14.39 o 
  -5  17   7       25.21       11.81     11.30 o 
  -4  17   7      319.82      308.23     46.72 o 
  -3  17   7       64.78       53.27     14.95 o 
  -2  17   7       10.55        6.47     11.51 o 
  -1  17   7      425.90      366.68     26.81 o 
   0  17   7       72.23       80.98     17.52 o 
   1  17   7      153.37      168.09     20.21 o 
   2  17   7      190.76      159.69     22.32 o 
   3  17   7      220.90      213.93     29.39 o 
   4  17   7       23.43       26.21     17.59 o 
   5  17   7       30.16       54.53     30.08 o 
  -6  18   7       71.93       66.50     33.27 o 
  -5  18   7      652.82      629.64     38.41 o 
  -4  18   7       21.10        9.15     11.90 o 
  -3  18   7      570.93      560.81     48.30 o 
  -2  18   7      156.65      214.92     23.86 o 
  -1  18   7      120.47      118.39     27.23 o 
   0  18   7     1381.12     1371.50     47.40 o 
   1  18   7      348.02      300.93     25.61 o 
   2  18   7      608.89      569.35     39.19 o 
   3  18   7      390.77      343.62     36.06 o 
   4  18   7       81.89       46.26     39.70 o 
  -5  19   7       16.20       15.36     14.06 o 
  -4  19   7      242.02      241.91     26.41 o 
  -3  19   7        2.33       10.47     12.89 o 
  -2  19   7      166.28      157.50     27.18 o 
  -1  19   7      119.48       82.57     17.27 o 
   0  19   7       82.84       48.13     14.96 o 
   1  19   7       67.77       72.92     15.62 o 
   2  19   7      153.13      133.64     21.10 o 
   3  19   7       19.70        5.86     14.65 o 
  -4  20   7       14.81        1.53     13.13 o 
  -3  20   7        5.53      -13.62     12.54 o 
  -2  20   7      261.86      294.44     28.02 o 
  -1  20   7       28.07        6.74     13.69 o 
   0  20   7      482.85      498.65     41.78 o 
   1  20   7       35.96       10.12     12.39 o 
   2  20   7      178.75      204.60     24.86 o 
   3  20   7       27.64        5.77     18.44 o 
  -3  21   7       98.88       60.86     20.58 o 
  -2  21   7      405.34      449.13     33.75 o 
  -1  21   7      489.08      503.97     34.46 o 
   0  21   7       11.67       15.71     17.81 o 
   1  21   7      589.64      673.43     52.97 o 
  -9   0   8       27.24       15.46     17.45 o 
  -8   0   8      301.47      273.70     38.79 o 
  -7   0   8      245.31      222.32     29.10 o 
  -6   0   8      769.14      703.18     66.86 o 
  -5   0   8     2580.40     2413.95     92.30 o 
  -4   0   8      449.36      432.16     30.89 o 
  -3   0   8     4709.69     4677.37    107.65 o 
  -2   0   8        3.17       13.05      9.67 o 
  -1   0   8     1386.16     1346.39     36.26 o 
   0   0   8     5387.19     5084.70     87.20 o 
   1   0   8      265.64      301.55     74.58 o 
   2   0   8     5244.39     5259.08    151.22 o 
   3   0   8      608.86      498.03     35.77 o 
   4   0   8      422.90      560.47     37.41 o 
   5   0   8      346.67      372.14     52.27 o 
   6   0   8       39.97       38.78     16.98 o 
   7   0   8      256.46      320.69     35.36 o 
  -9   1   8       89.32      103.01     17.76 o 
  -8   1   8        1.01        7.24     10.27 o 
  -7   1   8       98.98       62.50     16.73 o 
  -6   1   8      103.65      101.26     14.02 o 
  -5   1   8      516.49      551.68     25.52 o 
  -4   1   8        2.70        2.07      7.35 o 
  -3   1   8       16.20        3.38      7.42 o 
  -2   1   8      550.43      457.66     15.11 o 
  -1   1   8      555.61      648.96     25.17 o 
   0   1   8       28.42       18.34      6.11 o 
   1   1   8     2490.28     2696.30     65.42 o 
   2   1   8       14.77        3.43      7.47 o 
   3   1   8      379.01      382.36     21.40 o 
   4   1   8      151.14      130.31     14.78 o 
   5   1   8       11.83       10.40      8.89 o 
   6   1   8      171.02      173.67     18.17 o 
   7   1   8       15.28        7.65      9.98 o 
  -9   2   8        1.83       -3.74     10.61 o 
  -8   2   8      110.85      128.20     18.27 o 
  -7   2   8      111.32      109.34     15.53 o 
  -6   2   8      172.67      225.06     19.38 o 
  -5   2   8     1999.76     2077.97     48.47 o 
  -4   2   8      318.20      378.32     20.65 o 
  -3   2   8     1299.86     1300.41     34.23 o 
  -2   2   8        1.42       12.42      5.59 o 
  -1   2   8      735.95      840.93     23.22 o 
   0   2   8      375.59      430.84     14.55 o 
   1   2   8       10.91        9.08      7.56 o 
   2   2   8     1435.95     1615.46     39.65 o 
   3   2   8        1.57       -4.59      8.35 o 
   4   2   8      332.90      324.90     21.17 o 
   5   2   8        1.57        0.05      8.00 o 
   6   2   8        1.32        2.13     10.08 o 
   7   2   8      134.54      125.07     21.50 o 
  -9   3   8      235.23      234.80     25.97 o 
  -8   3   8        1.35       -0.02     11.73 o 
  -7   3   8      261.18      248.19     21.32 o 
  -6   3   8     1163.81     1114.83     50.61 o 
  -5   3   8      320.33      270.87     19.26 o 
  -4   3   8     2789.25     2569.80     87.01 o 
  -3   3   8      428.91      490.12     18.42 o 
  -2   3   8     2085.96     2066.95     33.26 o 
  -1   3   8     1377.57     1335.92     25.67 o 
   0   3   8      129.84      115.98      9.08 o 
   1   3   8     2707.35     2541.42     51.72 o 
   2   3   8        3.66       -2.26      6.53 o 
   3   3   8     2306.44     2192.50    101.53 o 
   4   3   8      121.62      121.39     14.78 o 
   5   3   8      172.89      141.22     16.39 o 
   6   3   8      408.58      444.30     31.42 o 
   7   3   8        6.94        0.81      9.87 o 
  -9   4   8       32.11        9.40     11.97 o 
  -8   4   8       24.84       39.90     12.62 o 
  -7   4   8       53.80       54.02     12.53 o 
  -6   4   8        0.46        2.34      8.12 o 
  -5   4   8      732.31      769.91     43.57 o 
  -4   4   8      246.90      214.36     17.09 o 
  -3   4   8      158.66      172.54     12.63 o 
  -2   4   8        8.51        8.65      6.62 o 
  -1   4   8       74.74       64.92      7.65 o 
   0   4   8       12.67        6.88      5.63 o 
   1   4   8     1099.43     1169.69     32.08 o 
   2   4   8        0.51       -4.13      6.43 o 
   3   4   8      255.24      195.52     16.97 o 
   4   4   8       40.63       22.19      9.12 o 
   5   4   8       72.83       50.88     15.01 o 
   6   4   8        6.18       -7.06      8.61 o 
   7   4   8        0.85       -7.90      8.55 o 
  -9   5   8      277.85      317.16     29.07 o 
  -8   5   8       88.49      119.97     17.53 o 
  -7   5   8      538.19      577.33     29.47 o 
  -6   5   8      105.19       90.98     13.99 o 
  -5   5   8        6.18       -3.87      7.71 o 
  -4   5   8      543.07      565.18     29.38 o 
  -3   5   8       40.34       24.65      7.76 o 
  -2   5   8      659.57      721.78     21.57 o 
  -1   5   8      630.35      559.63     16.63 o 
   0   5   8      281.15      277.56     14.32 o 
   1   5   8      397.30      493.86     21.79 o 
   2   5   8      977.97      807.29     27.42 o 
   3   5   8      688.31      745.29     27.86 o 
   4   5   8      153.77      181.74     17.27 o 
   5   5   8      307.32      273.08     30.76 o 
   6   5   8      316.73      278.41     24.72 o 
   7   5   8        0.64      -10.37      9.94 o 
  -9   6   8       87.31       97.78     17.30 o 
  -8   6   8      667.14      681.20     50.79 o 
  -7   6   8      107.12      122.76     21.20 o 
  -6   6   8     1292.67     1376.49     40.80 o 
  -5   6   8      647.04      787.77     34.70 o 
  -4   6   8        0.85       30.06      9.20 o 
  -3   6   8     1261.46     1156.57     31.33 o 
  -2   6   8      149.91      129.05     11.32 o 
  -1   6   8      686.47      738.83     19.01 o 
   0   6   8      759.26      790.76     27.71 o 
   1   6   8       26.78       17.32      6.89 o 
   2   6   8       91.43      123.85     13.88 o 
   3   6   8      346.43      336.75     40.81 o 
   4   6   8       22.97       15.39      8.86 o 
   5   6   8      664.84      646.54     50.35 o 
   6   6   8       23.68       28.89     11.71 o 
   7   6   8      320.69      285.94     27.05 o 
  -9   7   8        3.46       -0.49     15.52 o 
  -8   7   8      153.66      134.20     22.63 o 
  -7   7   8      229.31      259.09     22.64 o 
  -6   7   8       42.07       30.73     10.93 o 
  -5   7   8        1.40      -10.91      7.89 o 
  -4   7   8      224.79      216.75     17.23 o 
  -3   7   8        0.14        0.01      6.16 o 
  -2   7   8      253.25      282.17     15.15 o 
  -1   7   8      141.04      163.48     10.75 o 
   0   7   8        6.27        2.41      6.39 o 
   1   7   8        0.17        2.11      5.95 o 
   2   7   8      835.08      836.92     35.46 o 
   3   7   8      378.65      413.66     22.59 o 
   4   7   8      178.81      190.23     17.91 o 
   5   7   8       19.62        9.12     16.60 o 
   6   7   8        0.01        1.59      9.11 o 
   7   7   8       19.05       39.05     12.88 o 
  -8   8   8       92.50       84.16     19.44 o 
  -7   8   8       59.21       22.81     13.84 o 
  -6   8   8       96.65       96.88     14.71 o 
  -5   8   8      428.93      377.52     22.30 o 
  -4   8   8       96.96       70.30     19.80 o 
  -3   8   8      716.92      689.10     22.58 o 
  -2   8   8       44.94       12.08      7.21 o 
  -1   8   8      723.77      675.49     20.45 o 
   0   8   8     1524.66     1618.10     33.63 o 
   1   8   8      192.31      165.50     12.88 o 
   2   8   8     1038.25      960.64     47.04 o 
   3   8   8      330.09      335.13     20.86 o 
   4   8   8      422.48      481.81     25.20 o 
   5   8   8      149.13      178.90     18.41 o 
   6   8   8        0.51        5.55     10.75 o 
   7   8   8      295.47      302.14     29.72 o 
  -8   9   8      141.11       98.63     20.83 o 
  -7   9   8      247.37      265.03     28.24 o 
  -6   9   8        3.92        6.94     10.87 o 
  -5   9   8       63.99       61.86     12.46 o 
  -4   9   8      329.52      354.96     18.21 o 
  -3   9   8        0.99       12.87      7.40 o 
  -2   9   8      993.58      985.48     26.38 o 
  -1   9   8      488.66      484.25     16.79 o 
   0   9   8      607.65      543.94     19.87 o 
   1   9   8     1361.37     1417.72     42.54 o 
   2   9   8      669.74      661.86     42.34 o 
   3   9   8      500.18      505.46     28.67 o 
   4   9   8      124.07      148.17     21.81 o 
   5   9   8      132.05      127.10     16.91 o 
   6   9   8      142.58      176.79     19.62 o 
   7   9   8        2.14       -4.47     12.55 o 
  -8  10   8      101.23       52.65     19.97 o 
  -7  10   8       93.49       60.31     16.86 o 
  -6  10   8       34.56       23.45     13.19 o 
  -5  10   8        1.97        2.64      9.95 o 
  -4  10   8        5.47       -7.62      6.70 o 
  -3  10   8        9.90       16.71      7.58 o 
  -2  10   8       69.19       84.68     10.60 o 
  -1  10   8      197.52      196.57     13.70 o 
   0  10   8       42.10        7.60      7.46 o 
   1  10   8       95.04       99.42     11.39 o 
   2  10   8      682.64      770.53     31.89 o 
   3  10   8       37.73       28.85     10.39 o 
   4  10   8        0.65        9.82      9.19 o 
   5  10   8       71.78       65.26     13.79 o 
   6  10   8        1.59       20.18     14.63 o 
  -8  11   8       12.05       10.18     14.55 o 
  -7  11   8      203.60      191.85     37.98 o 
  -6  11   8       41.59       23.77     13.11 o 
  -5  11   8      118.65      115.75     19.53 o 
  -4  11   8      472.51      498.11     24.89 o 
  -3  11   8       16.08       -2.88      7.71 o 
  -2  11   8     1478.81     1444.27     37.77 o 
  -1  11   8      477.93      508.94     22.68 o 
   0  11   8      949.20      966.63     26.56 o 
   1  11   8     2186.85     2304.63     43.64 o 
   2  11   8       71.88      126.78     15.33 o 
   3  11   8      359.29      362.62     22.27 o 
   4  11   8       92.12       89.86     25.29 o 
   5  11   8       21.43        9.40     13.53 o 
   6  11   8      173.40      178.83     24.01 o 
  -8  12   8      124.00      102.55     21.63 o 
  -7  12   8      207.55      158.52     35.56 o 
  -6  12   8       41.49       46.44     16.70 o 
  -5  12   8       17.46       41.89     14.51 o 
  -4  12   8        1.42        2.48      8.29 o 
  -3  12   8      699.22      700.50     32.76 o 
  -2  12   8      213.60      256.55     18.55 o 
  -1  12   8      385.11      389.08     21.95 o 
   0  12   8      666.61      668.28     22.98 o 
   1  12   8      323.16      330.26     21.18 o 
   2  12   8       25.00       14.92      9.17 o 
   3  12   8        1.72        1.02      8.70 o 
   4  12   8        3.44       -8.70      9.89 o 
   5  12   8       70.29       85.57     26.32 o 
   6  12   8        4.72        1.85     12.76 o 
  -7  13   8       16.35       44.80     17.08 o 
  -6  13   8      155.09      140.55     21.62 o 
  -5  13   8        4.52        8.31     13.23 o 
  -4  13   8      696.53      717.17     30.27 o 
  -3  13   8       54.28       74.88     12.87 o 
  -2  13   8       47.44       77.12     12.13 o 
  -1  13   8       65.30       50.98     11.29 o 
   0  13   8       27.11       12.64      9.12 o 
   1  13   8       11.80       20.81      8.49 o 
   2  13   8      105.72      113.93     17.72 o 
   3  13   8      358.72      385.82     28.20 o 
   4  13   8       12.37       44.07     15.12 o 
   5  13   8       45.22       27.72     14.69 o 
  -7  14   8       79.44       54.49     18.87 o 
  -6  14   8      270.32      307.70     47.64 o 
  -5  14   8      745.40      643.15     36.60 o 
  -4  14   8      518.05      538.41     27.33 o 
  -3  14   8      712.06      751.64     30.37 o 
  -2  14   8      313.82      239.28     32.32 o 
  -1  14   8      385.09      447.33     23.27 o 
   0  14   8      314.56      296.89     25.05 o 
   1  14   8        4.93       -2.00      9.80 o 
   2  14   8     1467.10     1593.55     62.72 o 
   3  14   8        0.72        7.47     11.78 o 
   4  14   8      264.74      285.60     27.54 o 
   5  14   8      296.89      365.28     31.57 o 
  -6  15   8        2.79        7.86     13.30 o 
  -5  15   8      215.82      229.81     21.55 o 
  -4  15   8       63.71       56.31     13.61 o 
  -3  15   8       34.04       24.80     13.38 o 
  -2  15   8       38.97       32.54     14.78 o 
  -1  15   8      215.70      208.49     21.01 o 
   0  15   8      116.87      151.74     18.73 o 
   1  15   8      318.87      287.78     23.77 o 
   2  15   8        0.60        3.35     19.15 o 
   3  15   8      186.66      240.57     30.52 o 
   4  15   8       12.06       24.90     14.71 o 
   5  15   8        4.84       -6.81     12.86 o 
  -6  16   8       68.24       60.26     19.60 o 
  -5  16   8      123.46      172.82     19.56 o 
  -4  16   8        0.15       -5.33      9.53 o 
  -3  16   8      899.83      924.88     50.02 o 
  -2  16   8       75.06       80.31     16.00 o 
  -1  16   8      157.55      127.54     21.33 o 
   0  16   8      407.46      455.25     28.51 o 
   1  16   8      241.26      244.57     23.35 o 
   2  16   8      410.16      436.38     36.72 o 
   3  16   8       29.78        3.01     15.61 o 
   4  16   8      198.31      175.70     29.92 o 
  -5  17   8      219.65      209.78     21.72 o 
  -4  17   8      866.31      865.14     42.30 o 
  -3  17   8      100.52      145.62     20.07 o 
  -2  17   8     1228.95     1299.01     54.19 o 
  -1  17   8      351.56      399.51     37.31 o 
   0  17   8      287.41      302.40     33.48 o 
   1  17   8      935.02      977.12     40.55 o 
   2  17   8        8.51        3.79     13.31 o 
   3  17   8      510.87      514.41     42.23 o 
   4  17   8      108.14      149.81     33.03 o 
  -5  18   8        3.95        9.32     13.46 o 
  -4  18   8       16.76        9.85     13.81 o 
  -3  18   8       35.90       45.80     15.50 o 
  -2  18   8        7.67       17.89     12.11 o 
  -1  18   8       16.44        3.92     15.95 o 
   0  18   8        1.11       13.34     22.42 o 
   1  18   8        7.80        2.02     14.23 o 
   2  18   8        7.48       -3.20     13.54 o 
   3  18   8        0.23       -3.61     14.78 o 
  -4  19   8      556.17      513.00     36.50 o 
  -3  19   8        6.79       12.44     13.63 o 
  -2  19   8      252.16      196.60     24.38 o 
  -1  19   8      368.98      463.43     51.94 o 
   0  19   8       86.23       66.49     22.19 o 
   1  19   8      532.88      574.06     42.30 o 
   2  19   8        5.20        1.62     15.30 o 
  -3  20   8      405.42      358.88     31.25 o 
  -2  20   8       59.28       62.58     17.54 o 
  -1  20   8      145.84      192.85     37.49 o 
   0  20   8      281.73      301.67     37.04 o 
   1  20   8        0.18       16.19     14.13 o 
  -9   1   9       80.58       82.14     17.40 o 
  -8   1   9       11.51       15.85     10.74 o 
  -7   1   9      161.23      157.39     18.20 o 
  -6   1   9        0.12       14.55      9.25 o 
  -5   1   9     1337.24     1349.16     39.33 o 
  -4   1   9     1360.91     1351.62     51.71 o 
  -3   1   9      910.58      959.03     30.30 o 
  -2   1   9     1762.27     1846.01     39.02 o 
  -1   1   9       17.37       17.30      6.41 o 
   0   1   9     1293.40     1261.66     40.51 o 
   1   1   9     1086.20     1173.06     33.78 o 
   2   1   9      474.82      422.57     23.87 o 
   3   1   9     1877.49     1802.16     45.99 o 
   4   1   9      145.86       95.43     18.19 o 
   5   1   9       12.19        5.58     14.59 o 
   6   1   9      185.25      178.08     19.54 o 
   7   1   9        0.22        8.21     11.03 o 
  -9   2   9       11.61       11.02     11.93 o 
  -8   2   9      169.72      149.32     20.62 o 
  -7   2   9       29.88       18.69     13.60 o 
  -6   2   9      192.62      166.35     17.97 o 
  -5   2   9     1137.91     1258.03     89.46 o 
  -4   2   9     1157.37     1175.14     35.16 o 
  -3   2   9      844.85      864.82     34.38 o 
  -2   2   9      248.85      213.62     15.45 o 
  -1   2   9      705.41      706.89     19.56 o 
   0   2   9        3.91        6.83      7.34 o 
   1   2   9      199.00      214.12     24.63 o 
   2   2   9     1125.57     1081.88     33.56 o 
   3   2   9       17.07       25.85      9.73 o 
   4   2   9      450.51      420.53     24.81 o 
   5   2   9       34.35       21.78     10.64 o 
   6   2   9        1.82        1.52      9.81 o 
   7   2   9      103.76       85.16     16.11 o 
  -9   3   9       63.71       39.58     16.89 o 
  -8   3   9        8.79       -0.99     10.20 o 
  -7   3   9       42.36       50.47     12.96 o 
  -6   3   9      191.34      160.38     17.58 o 
  -5   3   9      523.40      577.37     27.09 o 
  -4   3   9       23.78       19.79      9.61 o 
  -3   3   9       25.36       21.63      9.50 o 
  -2   3   9      302.17      247.28     30.33 o 
  -1   3   9      157.99      204.40     12.05 o 
   0   3   9      214.64      241.24     16.48 o 
   1   3   9        3.77        3.96      7.57 o 
   2   3   9      578.49      617.10     26.75 o 
   3   3   9       12.43       19.00      9.55 o 
   4   3   9        8.06       15.56      8.88 o 
   5   3   9        0.31        1.50      9.03 o 
   6   3   9       16.21       17.66     10.77 o 
   7   3   9        8.91       -1.51     10.56 o 
  -8   4   9      315.82      322.90     26.18 o 
  -7   4   9       58.58       50.71     12.83 o 
  -6   4   9      699.11      817.31     35.79 o 
  -5   4   9      101.44       85.61     13.02 o 
  -4   4   9      196.08      192.40     17.02 o 
  -3   4   9     2957.88     2906.30     69.01 o 
  -2   4   9       18.66       40.16      8.59 o 
  -1   4   9     1190.12     1160.41     25.03 o 
   0   4   9      173.44      123.27     13.41 o 
   1   4   9      487.00      513.06     23.64 o 
   2   4   9      332.78      358.15     21.42 o 
   3   4   9       21.87       10.73      8.46 o 
   4   4   9      497.41      460.68     25.92 o 
   5   4   9      127.95      175.01     18.84 o 
   6   4   9      123.39       83.12     15.38 o 
   7   4   9       76.63       75.32     15.24 o 
  -8   5   9      150.08      158.96     20.07 o 
  -7   5   9      202.94      197.59     20.23 o 
  -6   5   9       23.54       32.76     11.18 o 
  -5   5   9      341.63      345.75     22.60 o 
  -4   5   9      439.18      498.21     24.65 o 
  -3   5   9        9.71       -0.17      7.35 o 
  -2   5   9       47.70       23.91      7.85 o 
  -1   5   9       25.31       28.46      6.99 o 
   0   5   9      256.92      261.85     14.96 o 
   1   5   9      807.31      899.81     29.50 o 
   2   5   9      218.83      184.22     17.04 o 
   3   5   9      514.59      571.88     26.95 o 
   4   5   9        6.56        1.25      8.63 o 
   5   5   9      162.74      144.11     17.54 o 
   6   5   9       80.20       54.94     13.85 o 
  -8   6   9      253.84      267.33     24.12 o 
  -7   6   9       10.27        5.43     11.43 o 
  -6   6   9      106.89      109.57     15.48 o 
  -5   6   9        1.67        1.34     11.60 o 
  -4   6   9      110.45      100.20     13.57 o 
  -3   6   9      612.53      692.87     26.91 o 
  -2   6   9        0.99        8.08      6.86 o 
  -1   6   9     1017.65     1007.88     23.48 o 
   0   6   9        2.07       10.47      7.02 o 
   1   6   9       61.04       36.97     10.51 o 
   2   6   9       11.57       22.21      9.23 o 
   3   6   9        1.87       -4.27      7.89 o 
   4   6   9      143.98      174.79     18.40 o 
   5   6   9       22.97       23.70     11.25 o 
   6   6   9       24.52       10.73     10.88 o 
  -8   7   9      221.00      227.95     28.18 o 
  -7   7   9      381.72      432.66     52.01 o 
  -6   7   9        1.33        0.83      8.89 o 
  -5   7   9      522.60      551.84     27.20 o 
  -4   7   9      496.12      562.17     35.92 o 
  -3   7   9       26.77       38.07      8.73 o 
  -2   7   9     1139.92     1064.21     27.93 o 
  -1   7   9       95.27      106.39     12.94 o 
   0   7   9     1427.54     1451.83     41.63 o 
   1   7   9     1563.31     1568.90     40.14 o 
   2   7   9        2.62        6.68      7.88 o 
   3   7   9      641.27      666.03     44.63 o 
   4   7   9      154.46      132.19     16.84 o 
   5   7   9      655.10      613.50     36.61 o 
   6   7   9      213.85      189.48     20.71 o 
  -8   8   9        4.14       -0.71     13.97 o 
  -7   8   9        7.35       -0.36     12.36 o 
  -6   8   9      140.36      150.65     22.32 o 
  -5   8   9       27.60       25.72     10.15 o 
  -4   8   9       28.26       35.96     10.32 o 
  -3   8   9       60.66       77.69     10.85 o 
  -2   8   9       99.58       90.96     11.26 o 
  -1   8   9      153.72      167.51     16.92 o 
   0   8   9      180.95      161.63     13.24 o 
   1   8   9      273.06      280.54     19.05 o 
   2   8   9        1.17        0.74      7.60 o 
   3   8   9       13.42       17.46      9.26 o 
   4   8   9       17.13       20.30     10.44 o 
   5   8   9      200.35      191.26     19.57 o 
   6   8   9       93.28       86.87     18.32 o 
  -8   9   9       93.15       42.71     17.61 o 
  -7   9   9       10.76       -9.85     11.71 o 
  -6   9   9        3.32        1.64     11.38 o 
  -5   9   9        1.86       -7.95      8.20 o 
  -4   9   9      157.61      164.76     16.83 o 
  -3   9   9      114.37      106.37     15.03 o 
  -2   9   9      204.45      236.41     18.82 o 
  -1   9   9       89.76       59.26     12.08 o 
   0   9   9      924.48      823.25     24.89 o 
   1   9   9     2083.16     2010.03     46.88 o 
   2   9   9       43.75       41.22     10.64 o 
   3   9   9      692.09      603.95     28.21 o 
   4   9   9      100.17       63.86     15.48 o 
   5   9   9      245.91      306.26     23.91 o 
   6   9   9        2.41       14.02     12.76 o 
  -7  10   9        0.85       -3.11     12.27 o 
  -6  10   9      118.27      141.40     21.41 o 
  -5  10   9       73.74       85.35     17.26 o 
  -4  10   9      207.02      219.71     23.51 o 
  -3  10   9      215.74      265.83     16.90 o 
  -2  10   9      111.65      121.19     12.40 o 
  -1  10   9      895.64      924.18     30.31 o 
   0  10   9      252.49      294.01     19.34 o 
   1  10   9     1061.40     1058.28     36.87 o 
   2  10   9     1227.02     1154.21     55.85 o 
   3  10   9      202.09      255.75     20.62 o 
   4  10   9      667.55      539.67     56.31 o 
   5  10   9       28.37        7.41     10.35 o 
   6  10   9       66.01       63.68     18.66 o 
  -7  11   9       22.53       28.30     15.12 o 
  -6  11   9       39.73       28.00     14.19 o 
  -5  11   9        0.30       -7.31     10.32 o 
  -4  11   9        1.84        0.74      9.78 o 
  -3  11   9       11.97       -0.72      8.41 o 
  -2  11   9      339.37      311.11     17.66 o 
  -1  11   9       16.93       31.73     10.62 o 
   0  11   9       19.12       17.69      8.21 o 
   1  11   9       36.43        7.04      8.66 o 
   2  11   9      779.55      798.93     30.94 o 
   3  11   9       19.48        6.20      9.52 o 
   4  11   9      111.87       81.59     14.92 o 
   5  11   9       36.21        6.85     14.11 o 
  -7  12   9        0.83      -12.42     12.12 o 
  -6  12   9      146.95      193.49     27.38 o 
  -5  12   9      227.67      186.07     23.13 o 
  -4  12   9      517.53      535.01     32.38 o 
  -3  12   9      486.48      463.92     24.90 o 
  -2  12   9      110.94       66.62     12.79 o 
  -1  12   9      202.72      181.17     19.44 o 
   0  12   9      332.67      388.98     22.73 o 
   1  12   9       17.55        8.87      8.94 o 
   2  12   9      609.93      653.26     28.99 o 
   3  12   9       20.21       12.86     10.45 o 
   4  12   9      390.63      425.85     47.16 o 
   5  12   9        9.65        2.39     13.43 o 
  -7  13   9      130.51      115.89     21.59 o 
  -6  13   9        0.31       18.94     14.12 o 
  -5  13   9      268.05      294.02     27.73 o 
  -4  13   9      176.24      216.60     27.45 o 
  -3  13   9      299.37      329.00     27.77 o 
  -2  13   9      731.54      682.84     40.39 o 
  -1  13   9       86.86       33.17     16.80 o 
   0  13   9      197.17      197.49     33.93 o 
   1  13   9        9.77       16.84      9.60 o 
   2  13   9      187.49      234.75     23.99 o 
   3  13   9     1116.11     1124.02     44.72 o 
   4  13   9        3.80        6.13     12.97 o 
   5  13   9      156.73      154.26     23.17 o 
  -6  14   9        2.89        8.61     13.88 o 
  -5  14   9       46.63       63.54     22.48 o 
  -4  14   9       14.98        8.28     10.44 o 
  -3  14   9       60.44       43.74     12.46 o 
  -2  14   9       44.27       20.40     10.90 o 
  -1  14   9       45.68       30.16     12.85 o 
   0  14   9      348.40      329.91     31.68 o 
   1  14   9      301.73      301.26     39.37 o 
   2  14   9        0.17       -1.87     14.49 o 
   3  14   9        3.07       -2.11     12.72 o 
   4  14   9        0.71       -7.00     13.01 o 
  -6  15   9       17.77       15.23     15.33 o 
  -5  15   9      391.75      379.93     38.25 o 
  -4  15   9      285.10      349.65     25.06 o 
  -3  15   9      261.36      299.81     22.60 o 
  -2  15   9      516.93      495.31     26.48 o 
  -1  15   9      242.24      221.60     29.53 o 
   0  15   9       24.87       31.18     17.58 o 
   1  15   9      117.44      160.50     25.90 o 
   2  15   9      150.13      136.12     25.42 o 
   3  15   9      413.39      451.61     40.63 o 
   4  15   9       24.45        8.73     16.77 o 
  -5  16   9       22.03       18.03     14.84 o 
  -4  16   9      233.10      269.67     23.13 o 
  -3  16   9      132.15      142.42     20.62 o 
  -2  16   9       56.42       40.89     15.12 o 
  -1  16   9      242.31      166.64     26.58 o 
   0  16   9       42.89       52.82     22.91 o 
   1  16   9      362.17      402.82     69.97 o 
   2  16   9      218.26      286.80     33.53 o 
   3  16   9       12.24        8.94     17.66 o 
  -4  17   9       56.40       91.31     18.93 o 
  -3  17   9       13.29       16.46     12.63 o 
  -2  17   9      327.69      444.35     58.04 o 
  -1  17   9        0.62       -6.84     16.46 o 
   0  17   9        6.02       14.52     17.42 o 
   1  17   9       17.58       16.22     14.68 o 
   2  17   9       50.28       26.04     24.05 o 
  -4  18   9      124.36      124.05     21.54 o 
  -3  18   9      303.17      315.23     35.65 o 
  -2  18   9       11.19      -18.25     15.91 o 
  -1  18   9      951.56     1014.26     56.08 o 
   0  18   9      121.03      164.06     29.75 o 
   1  18   9      318.40      315.80     38.57 o 
   2  18   9      321.26      340.54     36.97 o 
  -2  19   9      125.27      104.98     27.14 o 
  -1  19   9      159.09      194.55     63.33 o 
   0  19   9      187.74      216.54     33.04 o 
  -8   0  10       71.78       86.78     22.91 o 
  -7   0  10       60.13       42.66     18.75 o 
  -6   0  10      100.80      160.17     31.92 o 
  -5   0  10      103.25       77.44     18.37 o 
  -4   0  10      238.39      230.67     30.42 o 
  -3   0  10     1973.20     2179.57     70.72 o 
  -2   0  10      927.43     1035.61     92.75 o 
  -1   0  10      889.35     1054.75     61.00 o 
   0   0  10      978.32      923.15    141.88 o 
   1   0  10     1170.72     1064.92    100.56 o 
   2   0  10       12.57        5.75     11.61 o 
   3   0  10       70.96       52.18     17.72 o 
   4   0  10      490.28      397.75     36.06 o 
   5   0  10       45.37       43.74     17.80 o 
   6   0  10       88.20       38.07     18.11 o 
  -8   1  10        0.33       -4.22      9.85 o 
  -7   1  10      134.38      139.92     20.34 o 
  -6   1  10       85.90      105.61     15.70 o 
  -5   1  10       17.35       33.96     10.65 o 
  -4   1  10      864.38      912.04     31.94 o 
  -3   1  10      661.56      742.06     28.42 o 
  -2   1  10      155.35      149.85     15.30 o 
  -1   1  10       11.63        3.71      7.35 o 
   0   1  10      106.54      143.08     14.69 o 
   1   1  10       65.14       30.20      9.60 o 
   2   1  10        5.18       11.36      8.99 o 
   3   1  10       52.02       52.18     11.94 o 
   4   1  10       31.01       32.50     10.92 o 
   5   1  10       36.50       10.03     10.56 o 
   6   1  10        2.68       -7.30     10.32 o 
  -8   2  10       59.71       43.93     14.05 o 
  -7   2  10      169.69      154.65     19.54 o 
  -6   2  10      213.46      206.10     31.18 o 
  -5   2  10      120.15      135.06     16.15 o 
  -4   2  10      345.84      297.69     20.85 o 
  -3   2  10      127.19       94.77     13.25 o 
  -2   2  10       70.23       54.10     11.26 o 
  -1   2  10      290.10      233.72     19.42 o 
   0   2  10      260.41      264.89     21.75 o 
   1   2  10      399.06      447.64     23.62 o 
   2   2  10       98.80      124.57     16.35 o 
   3   2  10       20.66       12.03     10.42 o 
   4   2  10      122.43      162.33     18.25 o 
   5   2  10        0.01       -5.50      9.30 o 
   6   2  10      155.31      146.47     19.89 o 
  -8   3  10      277.12      279.82     25.46 o 
  -7   3  10      461.03      552.43     41.09 o 
  -6   3  10        6.68        4.38      9.54 o 
  -5   3  10      707.41      799.01     32.74 o 
  -4   3  10       65.67       63.51     13.49 o 
  -3   3  10      542.75      582.51     37.63 o 
  -2   3  10     1249.22     1433.33     38.17 o 
  -1   3  10       16.76       14.23     10.35 o 
   0   3  10       88.89      103.53     13.37 o 
   1   3  10      211.42      204.72     17.55 o 
   2   3  10      131.67      140.91     26.98 o 
   3   3  10      200.30      193.61     18.92 o 
   4   3  10       51.15       39.81     14.61 o 
   5   3  10      166.91      167.29     19.59 o 
   6   3  10       30.45       10.45     11.07 o 
  -8   4  10        7.85        5.03     11.82 o 
  -7   4  10       33.77       27.94     12.19 o 
  -6   4  10      106.39       75.13     16.24 o 
  -5   4  10        0.44       11.22      8.87 o 
  -4   4  10       11.49        6.27      8.57 o 
  -3   4  10       23.18       29.84     10.40 o 
  -2   4  10        3.17        2.01      7.63 o 
  -1   4  10      204.43      177.94     25.94 o 
   0   4  10      605.19      646.60     30.26 o 
   1   4  10       33.46       19.18      9.08 o 
   2   4  10       23.18        8.02      9.09 o 
   3   4  10      117.78      116.86     15.83 o 
   4   4  10        3.47        0.59      9.58 o 
   5   4  10        2.66       13.68     10.88 o 
   6   4  10        9.37       10.64     12.19 o 
  -8   5  10      357.53      363.13     28.49 o 
  -7   5  10      100.57      125.53     17.87 o 
  -6   5  10       72.97       88.69     15.03 o 
  -5   5  10      304.45      240.80     28.38 o 
  -4   5  10       91.09       86.03     13.73 o 
  -3   5  10      921.00      867.53     30.45 o 
  -2   5  10     1302.15     1288.58     31.79 o 
  -1   5  10       47.16       39.95     10.01 o 
   0   5  10      200.25      214.14     17.55 o 
   1   5  10       43.68       36.90     10.89 o 
   2   5  10       82.87      101.45     20.22 o 
   3   5  10      268.57      291.45     22.33 o 
   4   5  10       36.87       19.34     10.35 o 
   5   5  10      195.08      189.94     20.76 o 
   6   5  10        3.84        6.76     11.16 o 
  -8   6  10        9.35       -9.75     11.52 o 
  -7   6  10       89.26      104.05     17.07 o 
  -6   6  10      100.30      119.12     16.65 o 
  -5   6  10       30.34       34.10     11.53 o 
  -4   6  10      899.74      938.54     32.82 o 
  -3   6  10      431.98      338.06     22.60 o 
  -2   6  10      331.24      363.11     18.38 o 
  -1   6  10     1567.67     1464.75     38.50 o 
   0   6  10      319.85      333.44     20.36 o 
   1   6  10      556.42      590.58     34.90 o 
   2   6  10      273.46      330.98     22.34 o 
   3   6  10      189.63      205.88     19.68 o 
   4   6  10      344.10      381.68     42.25 o 
   5   6  10        0.05       10.61     11.68 o 
  -7   7  10        3.26        5.70     11.13 o 
  -6   7  10        4.79        8.11     10.28 o 
  -5   7  10        0.54        7.04      9.40 o 
  -4   7  10        4.97       -4.31      8.84 o 
  -3   7  10       41.39       47.14     11.09 o 
  -2   7  10        2.20       14.13      7.41 o 
  -1   7  10       62.09       50.93     11.74 o 
   0   7  10        3.08        0.13      7.87 o 
   1   7  10       33.57       26.23     12.17 o 
   2   7  10       66.39       41.07     13.58 o 
   3   7  10       58.37       52.52     17.49 o 
   4   7  10       46.12       35.46     12.47 o 
   5   7  10        5.09        7.56     11.77 o 
  -7   8  10       48.45       62.61     18.11 o 
  -6   8  10      274.05      345.92     25.26 o 
  -5   8  10        3.83       -2.53      9.07 o 
  -4   8  10      174.52      257.38     20.60 o 
  -3   8  10      305.57      333.59     21.39 o 
  -2   8  10      366.04      411.87     22.34 o 
  -1   8  10     1489.38     1544.69     40.53 o 
   0   8  10       63.34       42.55     10.97 o 
   1   8  10      858.15      918.29     32.12 o 
   2   8  10      588.49      580.14     28.45 o 
   3   8  10      641.48      712.91     32.01 o 
   4   8  10      309.48      276.62     23.26 o 
   5   8  10        2.14        1.51     10.81 o 
  -7   9  10      130.35      105.16     20.75 o 
  -6   9  10       24.31       18.71     13.52 o 
  -5   9  10      465.78      473.70     28.27 o 
  -4   9  10        0.61        2.18      9.25 o 
  -3   9  10       91.06      118.27     14.80 o 
  -2   9  10      528.27      575.33     25.99 o 
  -1   9  10       47.07       79.18     12.69 o 
   0   9  10     1047.68      956.09     40.03 o 
   1   9  10      107.82      121.06     17.88 o 
   2   9  10      229.82      228.40     20.04 o 
   3   9  10      125.20      156.89     18.08 o 
   4   9  10        0.76        2.31      9.85 o 
   5   9  10      130.92       68.46     15.22 o 
  -7  10  10       25.19       18.28     15.79 o 
  -6  10  10        4.77       -5.29     13.03 o 
  -5  10  10       64.75       74.78     17.20 o 
  -4  10  10       15.49       -2.80     10.52 o 
  -3  10  10        0.40        2.45      8.05 o 
  -2  10  10      121.15      114.34     18.94 o 
  -1  10  10       60.44       40.73     10.97 o 
   0  10  10        8.48       10.97     10.86 o 
   1  10  10       35.57       28.50     10.60 o 
   2  10  10       79.67       66.50     13.23 o 
   3  10  10        4.01       -2.59      9.54 o 
   4  10  10      367.33      344.57     30.66 o 
   5  10  10      126.62      110.32     17.81 o 
  -6  11  10       85.19       61.93     24.79 o 
  -5  11  10      276.27      287.14     27.31 o 
  -4  11  10       92.97       90.28     32.19 o 
  -3  11  10      528.20      565.07     27.52 o 
  -2  11  10      212.71      222.81     34.74 o 
  -1  11  10      186.04      186.41     17.46 o 
   0  11  10      724.47      683.24     34.08 o 
   1  11  10      261.23      233.72     19.62 o 
   2  11  10       94.49       74.44     13.82 o 
   3  11  10     1105.69     1120.88     45.24 o 
   4  11  10       24.75       25.03     12.27 o 
  -6  12  10       15.57       26.04     14.67 o 
  -5  12  10       16.82       11.57     13.19 o 
  -4  12  10      440.72      439.29     39.61 o 
  -3  12  10      281.63      290.47     22.92 o 
  -2  12  10      305.50      309.27     29.69 o 
  -1  12  10      403.25      394.24     27.24 o 
   0  12  10        4.63       -5.05     10.83 o 
   1  12  10      119.07      109.94     15.37 o 
   2  12  10      116.25      109.07     25.33 o 
   3  12  10       10.27       19.40     13.03 o 
   4  12  10      277.85      220.02     49.90 o 
  -6  13  10        7.02        2.64     14.17 o 
  -5  13  10      114.80      123.36     21.31 o 
  -4  13  10        0.23        1.58     11.56 o 
  -3  13  10        2.54       -0.36      9.90 o 
  -2  13  10      126.17      109.80     18.16 o 
  -1  13  10        0.24       19.56     11.61 o 
   0  13  10      266.53      219.24     29.13 o 
   1  13  10      275.62      247.64     23.86 o 
   2  13  10      161.71      171.55     22.83 o 
   3  13  10       63.56      103.57     20.49 o 
  -5  14  10       21.82       10.35     14.72 o 
  -4  14  10      720.51      767.73     40.49 o 
  -3  14  10      236.24      236.03     21.61 o 
  -2  14  10      219.56      237.32     24.28 o 
  -1  14  10      341.58      355.07     27.92 o 
   0  14  10       65.88       37.54     27.37 o 
   1  14  10      446.76      347.83     51.12 o 
   2  14  10      279.00      283.87     42.75 o 
   3  14  10       50.68       81.30     19.42 o 
  -5  15  10      145.77      130.35     23.02 o 
  -4  15  10        6.50       10.94     14.43 o 
  -3  15  10       60.82       40.95     13.39 o 
  -2  15  10       81.37       70.20     16.49 o 
  -1  15  10       35.20       11.59     14.88 o 
   0  15  10        7.37       19.00     24.94 o 
   1  15  10       19.60       31.85     27.85 o 
   2  15  10       25.76       15.62     16.83 o 
  -4  16  10      250.50      258.22     27.94 o 
  -3  16  10       40.66       22.64     19.01 o 
  -2  16  10       44.53       30.51     30.89 o 
  -1  16  10       12.43        3.96     15.17 o 
   0  16  10        0.12      -12.19     21.74 o 
   1  16  10       95.89       72.55     33.41 o 
   2  16  10      124.95      103.95     42.02 o 
  -3  17  10      355.26      366.78     39.12 o 
  -2  17  10       17.92       19.71     18.60 o 
  -1  17  10        2.12        2.68     16.27 o 
   0  17  10      321.15      329.67     53.59 o 
   1  17  10       72.36        6.63     28.41 o 
  -7   1  11        6.32        1.24     10.76 o 
  -6   1  11      168.84      192.53     20.06 o 
  -5   1  11      189.31      131.59     16.85 o 
  -4   1  11       37.19       42.43     11.12 o 
  -3   1  11      264.66      328.34     21.67 o 
  -2   1  11       27.05       38.80     15.50 o 
  -1   1  11      578.39      734.79    100.75 o 
   0   1  11       46.18       42.50     11.21 o 
   1   1  11      197.16      159.34     21.56 o 
   2   1  11      677.09      631.17     30.37 o 
   3   1  11      149.46      144.09     18.10 o 
   4   1  11      128.08      151.69     18.96 o 
   5   1  11      125.69      129.37     18.59 o 
  -7   2  11      157.67      138.15     19.16 o 
  -6   2  11      182.78      231.75     22.10 o 
  -5   2  11       72.01       67.45     16.56 o 
  -4   2  11       49.56       72.57     13.13 o 
  -3   2  11       90.50       71.62     19.06 o 
  -2   2  11      351.37      405.10     34.99 o 
  -1   2  11      471.03      551.11     30.16 o 
   0   2  11       63.45       44.25     11.23 o 
   1   2  11      838.79      958.30     36.37 o 
   2   2  11        7.23        2.24      9.84 o 
   3   2  11      186.44      200.59     20.50 o 
   4   2  11       64.42       52.59     13.62 o 
   5   2  11       11.54        0.62     10.49 o 
  -7   3  11       47.42       44.24     13.70 o 
  -6   3  11       20.10       19.00     11.23 o 
  -5   3  11        3.08       -6.40      8.29 o 
  -4   3  11        1.20       -3.05      8.42 o 
  -3   3  11      599.51      632.76     31.77 o 
  -2   3  11        7.91       10.10     13.19 o 
  -1   3  11       10.80        1.33     12.08 o 
   0   3  11       67.71       49.95     11.95 o 
   1   3  11        5.96       -9.16      8.40 o 
   2   3  11        6.24       -4.03      9.33 o 
   3   3  11      356.55      309.21     23.90 o 
   4   3  11        6.13       23.09     12.36 o 
   5   3  11       10.58       17.32     12.53 o 
  -7   4  11      383.30      377.98     27.84 o 
  -6   4  11       43.80       18.93     12.24 o 
  -5   4  11      197.17      194.58     23.73 o 
  -4   4  11      575.86      548.13     28.05 o 
  -3   4  11        0.46       -7.74      8.11 o 
  -2   4  11      951.37      916.15     84.41 o 
  -1   4  11     1226.53     1258.02     43.49 o 
   0   4  11      130.03      163.35     16.94 o 
   1   4  11      718.19      764.48     31.61 o 
   2   4  11      232.33      221.03     20.22 o 
   3   4  11      244.49      284.38     23.47 o 
   4   4  11      282.48      324.16     27.99 o 
   5   4  11        3.45        3.58     12.15 o 
  -7   5  11      101.12       67.27     15.87 o 
  -6   5  11       36.13       14.57     11.31 o 
  -5   5  11       73.43       56.54     13.22 o 
  -4   5  11        0.87       10.96      9.64 o 
  -3   5  11       62.77       73.93     13.27 o 
  -2   5  11        5.65        7.70     10.95 o 
  -1   5  11      503.20      543.34     53.25 o 
   0   5  11      910.26      834.41     37.79 o 
   1   5  11       19.70       30.18     15.22 o 
   2   5  11      203.35      240.16     21.45 o 
   3   5  11       11.99       19.43     11.51 o 
   4   5  11       20.81       20.24     12.16 o 
   5   5  11       70.47       54.55     15.71 o 
  -7   6  11       86.81       77.70     16.53 o 
  -6   6  11       18.02       22.18     11.96 o 
  -5   6  11       88.91       99.47     15.38 o 
  -4   6  11      334.99      361.03     26.22 o 
  -3   6  11        7.54       -4.51      8.42 o 
  -2   6  11      497.49      500.10     62.06 o 
  -1   6  11      283.59      238.46     22.68 o 
   0   6  11        6.52        6.14     11.09 o 
   1   6  11      106.36       91.90     20.33 o 
   2   6  11       68.72       61.19     13.48 o 
   3   6  11       54.44       52.80     14.58 o 
   4   6  11      232.43      209.32     21.80 o 
  -7   7  11       11.95        9.68     12.25 o 
  -6   7  11      148.10      133.96     20.43 o 
  -5   7  11      297.38      370.27     25.39 o 
  -4   7  11        9.95        1.62      9.47 o 
  -3   7  11      539.85      567.98     34.13 o 
  -2   7  11       55.14       74.80     21.53 o 
  -1   7  11     1034.63     1045.16     40.75 o 
   0   7  11     1126.16     1166.55     43.96 o 
   1   7  11        1.91        3.36      8.87 o 
   2   7  11      421.38      473.49     27.50 o 
   3   7  11      233.30      232.69     21.81 o 
   4   7  11      301.29      278.83     24.40 o 
  -6   8  11        0.24       -2.96     11.43 o 
  -5   8  11       20.74        9.27     10.83 o 
  -4   8  11        6.27       -7.36      8.40 o 
  -3   8  11       16.32       26.92     12.30 o 
  -2   8  11       23.75       21.13      9.77 o 
  -1   8  11       95.94      101.04     22.11 o 
   0   8  11        7.91       -4.20     10.79 o 
   1   8  11      330.24      296.82     22.20 o 
   2   8  11       93.49       83.85     15.01 o 
   3   8  11      242.33      257.49     23.06 o 
   4   8  11        0.46        2.52     10.83 o 
  -6   9  11      138.45      148.48     22.91 o 
  -5   9  11      375.99      304.76     35.36 o 
  -4   9  11       55.95       36.88     12.03 o 
  -3   9  11      151.94      151.32     19.89 o 
  -2   9  11      104.90      122.99     15.46 o 
  -1   9  11      478.10      520.11     31.70 o 
   0   9  11      292.62      351.47     34.81 o 
   1   9  11       48.23       45.87     12.34 o 
   2   9  11       19.46       15.51     10.98 o 
   3   9  11       60.19       68.35     15.17 o 
   4   9  11       12.45       -3.47     11.22 o 
  -6  10  11      180.14      173.07     24.76 o 
  -5  10  11        8.40        4.26     13.77 o 
  -4  10  11      473.86      515.66     32.99 o 
  -3  10  11      104.83       79.92     16.97 o 
  -2  10  11      746.75      754.82     50.31 o 
  -1  10  11      352.69      349.89     27.63 o 
   0  10  11      273.68      335.25     32.63 o 
   1  10  11      385.37      400.11     25.14 o 
   2  10  11        0.40        3.34     10.08 o 
   3  10  11      135.92      160.37     18.89 o 
  -5  11  11        1.68       -2.71     12.41 o 
  -4  11  11       37.58       33.16     14.94 o 
  -3  11  11      186.49      239.87     30.66 o 
  -2  11  11        0.38        8.64     11.79 o 
  -1  11  11       14.52       -1.81     11.30 o 
   0  11  11        0.61        4.75     12.42 o 
   1  11  11      127.62       95.62     17.41 o 
   2  11  11        1.41       14.90     11.18 o 
   3  11  11       11.97       14.63     14.39 o 
  -5  12  11       70.13       61.71     17.78 o 
  -4  12  11      150.65      144.23     27.88 o 
  -3  12  11       49.52       40.95     18.11 o 
  -2  12  11      259.79      283.66     28.26 o 
  -1  12  11      416.10      404.14     37.03 o 
   0  12  11       12.83       10.16     12.26 o 
   1  12  11      135.83      114.70     20.68 o 
   2  12  11       18.93       25.64     12.14 o 
   3  12  11      220.92      300.21     29.85 o 
  -4  13  11      120.19       98.99     19.37 o 
  -3  13  11      463.66      449.62     39.68 o 
  -2  13  11      140.61      190.12     23.00 o 
  -1  13  11       68.58       46.93     19.77 o 
   0  13  11       46.35       35.25     19.83 o 
   1  13  11        0.02        8.90     15.23 o 
   2  13  11      202.37      212.51     31.40 o 
  -4  14  11        0.94      -14.51     13.04 o 
  -3  14  11        2.16       12.71     16.79 o 
  -2  14  11       16.79       21.82     14.71 o 
  -1  14  11       59.37       29.43     19.38 o 
   0  14  11       12.22      -14.45     21.64 o 
   1  14  11        4.16       17.47     25.42 o 
  -3  15  11      317.97      315.80     36.66 o 
  -2  15  11      198.79      208.80     25.71 o 
  -1  15  11        1.50      -30.67     21.92 o 
   0  15  11       97.98       63.21     32.26 o 
  -6   0  12       74.78       62.48     20.45 o 
  -5   0  12      882.18      816.25     50.70 o 
  -4   0  12      425.64      407.89     49.51 o 
  -3   0  12       34.13        8.82     18.27 o 
  -2   0  12      533.65      413.05     52.79 o 
  -1   0  12       69.68      136.53     35.49 o 
   0   0  12       47.31       75.45     31.64 o 
   1   0  12      307.36      311.03     33.88 o 
   2   0  12       34.76       35.22     17.02 o 
   3   0  12      327.10      352.72     37.81 o 
   4   0  12       16.45        4.90     15.89 o 
  -6   1  12      127.07      117.67     17.53 o 
  -5   1  12       64.42       87.30     15.55 o 
  -4   1  12      284.21      335.51     24.26 o 
  -3   1  12        1.27       -2.31     13.55 o 
  -2   1  12        9.91        2.30     13.12 o 
  -1   1  12        5.03        7.44     13.47 o 
   0   1  12       33.60       23.19     21.34 o 
   1   1  12        9.59        8.42     10.30 o 
   2   1  12      118.30      121.70     19.22 o 
   3   1  12       20.82        9.27     11.44 o 
   4   1  12       42.01       33.55     13.36 o 
  -6   2  12        2.60      -14.07      9.67 o 
  -5   2  12       93.14       77.62     15.02 o 
  -4   2  12       73.17      108.88     16.29 o 
  -3   2  12      267.42      313.89     34.43 o 
  -2   2  12        3.85        3.13     13.30 o 
  -1   2  12        1.04       14.26     14.64 o 
   0   2  12       94.04       85.10     17.48 o 
   1   2  12      253.29      261.97     22.21 o 
   2   2  12       25.05       17.76     11.71 o 
   3   2  12       35.05        6.78     11.22 o 
   4   2  12        5.48       -5.99     11.24 o 
  -6   3  12      299.97      284.30     30.42 o 
  -5   3  12        7.80        7.07     10.45 o 
  -4   3  12      105.76      107.06     16.25 o 
  -3   3  12      520.22      540.24     80.18 o 
  -2   3  12      122.87      122.53     34.00 o 
  -1   3  12      694.47      687.36     45.99 o 
   0   3  12      310.16      358.63     28.47 o 
   1   3  12      341.28      327.75     24.17 o 
   2   3  12      309.54      404.67     26.96 o 
   3   3  12        8.07       -7.14     10.74 o 
   4   3  12      157.62      159.49     20.78 o 
  -6   4  12        0.01        3.05     11.05 o 
  -5   4  12        2.82       13.15     11.09 o 
  -4   4  12       13.59       11.48     11.02 o 
  -3   4  12        0.84      -14.83     10.22 o 
  -2   4  12      119.75      102.41     25.93 o 
  -1   4  12       92.17       69.63     20.07 o 
   0   4  12       28.87       29.75     13.52 o 
   1   4  12        0.45      -13.18      8.79 o 
   2   4  12       80.18       51.12     13.48 o 
   3   4  12       35.13       27.74     12.77 o 
  -6   5  12       92.18      111.17     19.81 o 
  -5   5  12       35.40       43.38     13.86 o 
  -4   5  12      151.80      117.23     16.92 o 
  -3   5  12      516.94      563.30     34.10 o 
  -2   5  12        0.28        1.57     13.75 o 
  -1   5  12      394.00      434.82     39.09 o 
   0   5  12      167.18      166.43     28.01 o 
   1   5  12       39.04       52.86     13.15 o 
   2   5  12      103.04       64.99     14.60 o 
   3   5  12       93.32       59.03     15.01 o 
  -6   6  12       12.54       12.65     12.16 o 
  -5   6  12      106.54       91.16     16.36 o 
  -4   6  12      153.75      197.27     20.23 o 
  -3   6  12       17.38        9.16     11.88 o 
  -2   6  12      624.59      619.36     44.99 o 
  -1   6  12      110.42      138.53     20.16 o 
   0   6  12      175.83      161.25     21.85 o 
   1   6  12      133.99      148.00     17.90 o 
   2   6  12        3.15        9.27     11.01 o 
   3   6  12      341.56      349.74     31.69 o 
  -5   7  12        6.41        4.29     11.22 o 
  -4   7  12        0.46      -11.64     11.46 o 
  -3   7  12        8.82       11.34     13.06 o 
  -2   7  12        1.49        2.26     13.68 o 
  -1   7  12       13.36       16.60     12.38 o 
   0   7  12       25.23       11.08     12.65 o 
   1   7  12       16.89        2.85     11.78 o 
   2   7  12       70.42       42.21     16.87 o 
   3   7  12        1.69      -10.50     10.81 o 
  -5   8  12      112.02      146.36     18.55 o 
  -4   8  12      338.24      385.49     31.03 o 
  -3   8  12        0.86        1.04     12.29 o 
  -2   8  12      858.67      797.04     72.73 o 
  -1   8  12       34.71       26.76     13.43 o 
   0   8  12      220.01      262.74     26.77 o 
   1   8  12       41.38       22.71     13.82 o 
   2   8  12       31.55       14.51     11.32 o 
   3   8  12       25.11       16.80     12.31 o 
  -5   9  12      119.56      104.91     20.96 o 
  -4   9  12        3.22        7.26     15.47 o 
  -3   9  12      593.11      608.62     35.64 o 
  -2   9  12        1.87        1.49     16.40 o 
  -1   9  12      479.87      478.86     32.43 o 
   0   9  12       33.07       26.89     14.14 o 
   1   9  12       85.99       78.41     20.72 o 
   2   9  12      138.42      125.21     18.04 o 
  -4  10  12       27.46       66.41     23.12 o 
  -3  10  12       13.23       21.60     14.15 o 
  -2  10  12        9.17       -6.75     23.96 o 
  -1  10  12       67.02       23.70     15.84 o 
   0  10  12       90.39       95.90     19.79 o 
   1  10  12        5.30       -2.58     12.69 o 
   2  10  12       31.27       18.74     12.63 o 
  -4  11  12      127.81       89.16     24.30 o 
  -3  11  12      365.88      472.27     61.58 o 
  -2  11  12        0.39        3.89     22.92 o 
  -1  11  12      501.29      422.02     31.73 o 
   0  11  12      224.39      199.30     24.59 o 
   1  11  12      163.86      165.54     23.08 o 
  -3  12  12       16.96       12.69     17.21 o 
  -2  12  12       65.21       79.57     35.15 o 
  -1  12  12       41.99       11.76     25.63 o 
   0  12  12       10.31       18.12     16.71 o 
  -1  13  12      216.79      185.18     30.23 o 
  -5   1  13       13.60        7.44     11.99 o 
  -4   1  13      239.35      190.43     28.85 o 
  -3   1  13      175.94      205.28     30.10 o 
  -2   1  13        6.83       -5.50     13.32 o 
  -1   1  13      220.43      223.47     35.62 o 
   0   1  13       83.74       80.33     24.64 o 
   1   1  13      421.87      446.78     28.96 o 
   2   1  13      147.73      133.13     19.24 o 
  -5   2  13      210.85      242.45     23.23 o 
  -4   2  13       20.39        4.60     14.29 o 
  -3   2  13      551.07      575.43     45.45 o 
  -2   2  13       85.02       65.15     19.97 o 
  -1   2  13       12.24       20.09     17.07 o 
   0   2  13      246.47      300.89     37.47 o 
   1   2  13       63.20       48.08     16.83 o 
   2   2  13       75.89       65.18     23.88 o 
  -5   3  13        0.01      -14.31     10.52 o 
  -4   3  13        1.78        2.59     14.46 o 
  -3   3  13       10.51       23.15     16.09 o 
  -2   3  13      234.31      255.64     33.17 o 
  -1   3  13       71.32       57.41     20.75 o 
   0   3  13        1.05        1.56     16.52 o 
   1   3  13       99.85      127.99     21.96 o 
   2   3  13       27.40       40.44     14.50 o 
  -5   4  13      104.09      105.04     17.29 o 
  -4   4  13       16.63        6.94     16.41 o 
  -3   4  13      315.53      345.09     37.64 o 
  -2   4  13      292.76      306.02     35.71 o 
  -1   4  13       12.05        2.81     16.24 o 
   0   4  13      540.24      529.15     76.81 o 
   1   4  13      174.12      151.25     33.95 o 
   2   4  13      245.86      242.66     23.56 o 
  -4   5  13      113.14      103.68     24.87 o 
  -3   5  13        1.46       18.19     16.87 o 
  -2   5  13      105.31      108.88     24.36 o 
  -1   5  13      266.39      273.53     36.08 o 
   0   5  13       48.87       45.72     16.36 o 
   1   5  13       59.17       35.95     15.72 o 
  -4   6  13        3.80       16.27     14.58 o 
  -3   6  13       48.01       49.03     19.16 o 
  -2   6  13       94.81      127.40     53.99 o 
  -1   6  13        1.78       -0.83     16.80 o 
   0   6  13       94.82       67.25     18.00 o 
   1   6  13       14.08        0.37     13.34 o 
  -4   7  13      241.56      203.05     25.64 o 
  -3   7  13      214.17      191.46     30.29 o 
  -2   7  13      125.25      144.03     32.75 o 
  -1   7  13      583.56      536.54     45.72 o 
   0   7  13        6.27        6.28     12.62 o 
   1   7  13      186.87      218.09     36.97 o 
  -3   8  13       44.87       38.34     20.15 o 
  -2   8  13       83.89       62.69     29.87 o 
  -1   8  13       36.76       21.96     22.37 o 
   0   8  13       42.37       13.06     14.38 o 
  -2   9  13       30.54        2.01     39.33 o 
  -1   9  13       70.49       75.28     24.31 o 
                                                 
